# Supplementary material for: Zebrafish cdh23 Affects Rod Cell Phototransduction Through Regulating Ca2+ Transport and MAPK Signaling Pathway
Source: Int J Mol Sci. 2025 May 11;26(10):4604. doi: 10.3390/ijms26104604 (PMC12111248; doi:10.3390/ijms26104604)
Supplement: Supplementary file 1 [file ijms-26-04604-s001.zip]

Archive with 1 entries (1 files):
- ijms-3534914-supplementary.xlsx
