# Supplementary material for: Zebrafish cdh23 Affects Rod Cell Phototransduction Through Regulating Ca2+ Transport and MAPK Signaling Pathway
Source: Int J Mol Sci. 2025 May 11;26(10):4604. doi: 10.3390/ijms26104604 (PMC12111248; doi:10.3390/ijms26104604)
Supplement: Supplementary file 1 [file ijms-26-04604-s001.zip › ijms-3534914-supplementary.xlsx]

## Sheet: CDH23-vs-WT-all.gene
gene_id	baseMean	baseMean_control_WT	baseMean_case_CDH23	foldChange	log2FoldChange	pval	padj	expression_WT_1	expression_WT_2	expression_WT_3	expression_CDH23_1	expression_CDH23_2	expression_CDH23_3	Dbxref	product	GO_id	GO_term	pathway	pathway_description
LOC100000155	17.2706	18.4385	16.1028	0.873327	-0.195405	0.643813	1	0.208355	0.659484	0.729903	0.157801	0.535773	0.195525	GeneID:100000155,Genbank:XM_001335242.7	testis-expressed protein 264-like
LOC100000228	0	0	0					0	0	0	0	0	0	GeneID:100000228,Genbank:XM_021477619.1	uncharacterized LOC100000228
LOC100000275	0.396097	0.377049	0.415146	1.10104	0.138868	1	1	0.0185277	0	0	0	0	0	GeneID:100000275,Genbank:XM_009292655.3	1-phosphatidylinositol phosphodiesterase-like
LOC100000278	0	0	0					0	0	0	0	0	0	GeneID:100000278,Genbank:XM_017351989.2	uncharacterized LOC100000278
LOC100000365	276.491	288.651	264.332	0.915749	-0.126976	0.810286	1	4.19729	4.84386	4.14433	2.78554	3.91496	2.63778	GeneID:100000365,Genbank:XM_017353787.2	2-epi-5-epi-valiolone synthase-like
LOC100000417	0	0	0					0	0	0	0	0	0	GeneID:100000417,Genbank:XM_009306355.2	immune-associated nucleotide-binding protein 8-like
LOC100000458	0	0	0					0	0	0	0	0	0	GeneID:100000458,Genbank:XM_021477620.1	serine/threonine-protein kinase pim-2-like
LOC100000504	0	0	0					0	0	0	0	0	0	GeneID:100000504,Genbank:XM_021472037.1	GTPase IMAP family member 8-like
LOC100000545	3.97384	4.55553	3.39215	0.744623	-0.425418	0.790107	1	0.104008	0.0783365	0.15265	0.109205	0.0520815	0.0775762	GeneID:100000545,Genbank:XM_009302777.3	G-protein coupled bile acid receptor 1-like
LOC100000633	4.27547	4.03142	4.51952	1.12107	0.16488	1	1	0.0359322	0.106519	0.128749	0	0.16789	0.0822407	GeneID:100000633,Genbank:XM_009304169.3	E3 ubiquitin/ISG15 ligase TRIM25
LOC100000694	1.30436	1.0637	1.54503	1.4525	0.538541	0.994982	1	0	0.17877	0.0594315	0	0.177463	0	GeneID:100000694,Genbank:XM_021474757.1	transmembrane protein 235-like
LOC100000713	160.53	150.692	170.368	1.13057	0.177056	0.716434	1	6.964	4.71814	4.01265	5.97981	4.02208	3.73275	GeneID:100000713,Genbank:XM_001336831.6	mitochondrial fission factor-like
LOC100000748	23.6715	19.1771	28.166	1.46873	0.554573	0.450223	1	0.278122	0.457548	0.59788	0.525715	0.484165	0.706654	GeneID:100000748,Genbank:XM_021473091.1	uncharacterized LOC100000748
LOC100000752	16.2054	10.634	21.7767	2.04784	1.0341	0.259895	1	0.015329	0.305073	0.253442	0.227196	0.325992	0.293287	GeneID:100000752,Genbank:XM_017355833.2	gastrula zinc finger protein XlCGF49.1-like
LOC100000772	49.0799	68.5474	29.6125	0.432	-1.2109	0.0495949	0.962539	0.389247	1.16716	1.65067	0.18074	0.364757	0.494632	GeneID:100000772,Genbank:XM_005158030.4	zinc finger protein 883-like
LOC100000832	23.5552	25.8663	21.2441	0.821305	-0.284009	0.672111	1	0.149999	0.60078	0.450014	0.170769	0.243112	0.289975	GeneID:100000832,Genbank:XM_001340918.6	nuclear factor 7, ovary-like
LOC100000851	0	0	0					0	0	0	0	0	0	GeneID:100000851,Genbank:NM_001100069.1	novel protein containing lectin C-type domains
LOC100000863	0	0	0					0	0	0	0	0	0	GeneID:100000863,Genbank:XM_021468160.1	CMRF35-like molecule 1
LOC100000884	45.4376	39.214	51.6613	1.31742	0.397715	0.430943	1	0.55133	0.809151	1.34963	0.733579	0.414235	1.82001	GeneID:100000884,Genbank:XM_017351826.2	XK-related protein 5-like
LOC100000890	74.5318	66.1959	82.8677	1.25186	0.324068	0.73626	1	0.14887	1.98573	2.23034	1.42966	0.709252	1.92194	GeneID:100000890,Genbank:XM_001340960.5	dapper homolog 3-like
LOC100001051	36.5339	38.488	34.5798	0.898456	-0.15448	0.910403	1	0.78185	0.414856	0.636316	0.394819	0.469495	0.409999	GeneID:100001051,Genbank:XM_021474105.1	glycine-rich cell wall structural protein-like
LOC100001114	134.198	154.137	114.259	0.741285	-0.4319	0.51037	1	0.193886	0.967536	2.16041	0.439967	0.481065	0.762672	GeneID:100001114,Genbank:XM_005162921.4	microtubule-associated protein 4-like
LOC100001178	14.7662	14.5615	14.971	1.02813	0.0400202	0.975616	1	0.45718	0.206111	0.643207	0.182459	0.513316	0.0691357	GeneID:100001178,Genbank:XM_021467784.1	zinc finger CCCH domain-containing protein 13-like
LOC100001242	4.45063	2.83358	6.06769	2.14135	1.09852	0.433236	1	0.0362345	0.108832	0.0656684	0.111678	0.0875335	0.103822	GeneID:100001242,Genbank:XM_017355441.2	gastrula zinc finger protein XlCGF8.2DB-like
LOC100001259	40.0145	40.858	39.171	0.958709	-0.0608345	0.868594	1	0.0311436	1.02131	2.86225	0.796404	0.291502	1.46736	GeneID:100001259,Genbank:XM_021481092.1	gamma-aminobutyric acid receptor subunit alpha-2
LOC100001344	38.458	62.9152	14.0007	0.222534	-2.16791	0.00139114	0.0903605	1.02919	0.913705	2.15445	0.144256	0.208495	0.407232	GeneID:100001344,Genbank:XM_021475955.1	uncharacterized LOC100001344
LOC100001363	0.858244	0.884938	0.83155	0.93967	-0.0897733	1	1	0	0.0389972	0.0383232	0	0	0	GeneID:100001363,Genbank:XM_021469177.1	uncharacterized LOC100001363
LOC100001405	50.8079	42.2879	59.3278	1.40295	0.488464	0.431751	1	0.181298	0.150529	0.173393	0.170849	0.233525	0.222646	GeneID:100001405,Genbank:XM_021476589.1	cell surface glycoprotein 1-like
LOC100001444	0.207573	0	0.415146	Inf	Inf	0.965525	1	0	0	0	0	0	0	GeneID:100001444,Genbank:NM_001161602.1	uncharacterized LOC100001444
LOC100001479	52.1391	35.6072	68.6709	1.92856	0.947528	0.137367	1	0.577877	1.03158	0.990056	1.68196	0.992768	1.26042	GeneID:100001479,Genbank:XM_001337233.8	glucose-dependent insulinotropic receptor-like
LOC100001534	0.207573	0	0.415146	Inf	Inf	0.965525	1	0	0	0	0	0	0	GeneID:100001534,Genbank:XM_021478546.1	novel protein similar to vertebrate pim oncogene family
LOC100001550	0	0	0					0	0	0	0	0	0	GeneID:100001550,Genbank:NM_001100072.1	uncharacterized LOC100001550
LOC100001589	1.15488	1.0637	1.24607	1.17145	0.228292	1	1	0	0.018407	0	0.0387601	0.0373261	0	GeneID:100001589,Genbank:XM_001341523.6	tripartite motif-containing protein 47-like
LOC100001596	0.888134	0.229985	1.54628	6.72341	2.74919	0.562468	1	0	0	0	0.145475	0	0.0688225	GeneID:100001596,Genbank:XM_017353619.2	thyrotropin subunit beta-like
LOC100001608	13.1367	0.277905	25.9954	93.5408	6.54752	2.34e-06	0.000517848	0	0.0364963	0	0.376176	0.843146	0.637794	GeneID:100001608,Genbank:XM_021478377.1	novel protein similar to vertebrate pim oncogene family
LOC100001620	52.6128	69.7677	35.4578	0.508227	-0.976455	0.107748	1	0.821455	2.33105	2.47485	0.711196	0.301029	0.852338	GeneID:100001620,Genbank:XM_001922554.6	aminoacylase-1A-like
LOC100001665	98.4618	121.043	75.8811	0.626896	-0.673702	0.3601	1	0.146538	1.69607	3.05441	0.423213	0.686775	0.998001	GeneID:100001665,Genbank:XM_001341582.7	fibrous sheath CABYR-binding protein-like
LOC100001760	0.207573	0	0.415146	Inf	Inf	0.965525	1	0	0	0	0	0.0446717	0	GeneID:100001760,Genbank:XM_001341663.7	novel protein similar to vertebrate pim oncogene family
LOC100001805	121.989	133.184	110.793	0.831882	-0.26555	0.631791	1	0.302671	0.921126	2.26189	0.65513	0.405887	1.08226	GeneID:100001805,Genbank:XM_001341695.8	PDZ domain-containing protein 4-like
LOC100001832	66.4089	85.4092	47.4086	0.555075	-0.849244	0.173768	1	2.16633	3.04251	3.00016	1.243	0.905497	1.59751	GeneID:100001832,Genbank:XM_003198708.5	gastrula zinc finger protein XlCGF8.2DB-like
LOC100001846	5.59763	7.38985	3.80541	0.514951	-0.957493	0.494648	1	0.164512	0.074321	0.100338	0.0253146	0.148483	0.0474642	GeneID:100001846,Genbank:XM_009293369.3	uncharacterized LOC100001846
LOC100001908	0.679932	0.229985	1.12988	4.91283	2.29656	0.724088	1	0	0	0.00963949	0	0.00987805	0.00919548	GeneID:100001908,Genbank:XM_005164237.4	uncharacterized LOC100001908
LOC100001930	0	0	0					0	0	0	0	0	0	GeneID:100001930,Genbank:XM_021472182.1	uncharacterized LOC100001930
LOC100001991	12.187	14.0845	10.2895	0.730555	-0.452936	0.504914	1	0.0692182	0.154816	0.278699	0.0849338	0.0822702	0.0795764	GeneID:100001991,Genbank:XM_001341842.5	A disintegrin and metalloproteinase with thrombospondin motifs 8
LOC100002043	2.00632	4.01264	0	0	#NAME?	0.061646	1	0.222298	0.23425	0.0588388	0	0	0	GeneID:100002043,Genbank:XM_001334593.7	uncharacterized protein DDB_G0272718-like
LOC100002054	0.149794	0	0.299588	Inf	Inf	0.96539	1	0	0	0	0	0	0.0882114	GeneID:100002054,Genbank:XM_021480184.1	sushi, nidogen and EGF-like domain-containing protein 1
LOC100002059	203.81	261.807	145.814	0.556951	-0.844378	0.0890996	1	1.35697	3.02318	4.74028	0.913293	1.56219	1.22197	GeneID:100002059,Genbank:XM_001341899.5	A disintegrin and metalloproteinase with thrombospondin motifs 15-like
LOC100002134	75.4943	53.69	97.2987	1.81223	0.857767	0.123643	1	1.84261	1.51765	2.59987	3.69068	1.06992	3.78994	GeneID:100002134,Genbank:XM_009293889.3	zinc/cadmium resistance protein-like
LOC100002141	1.26234	1.21076	1.31391	1.08519	0.117949	0.99158	1	0	0.114113	0	0	0.0574199	0.170678	GeneID:100002141,Genbank:XM_017353220.2	SLAM family member 6-like
LOC100002202	0	0	0					0	0	0	0	0	0	GeneID:100002202,Genbank:XM_021478565.1	E3 ubiquitin-protein ligase RBBP6-like
LOC100002266	5.2416	8.93817	1.54503	0.172857	-2.53235	0.0388027	0.848612	0.0414836	0.0773154	0.213226	0	0.0289591	0.00926406	GeneID:100002266,Genbank:XM_017351758.1	NACHT, LRR and PYD domains-containing protein 3-like
LOC100002283	67.6594	55.4974	79.8215	1.43829	0.524356	0.455789	1	0.146545	0.542204	0.662823	0.216767	0.657974	0.61267	GeneID:100002283,Genbank:XM_021474887.1	zinc finger protein 271-like
LOC100002327	0.974319	1.94864	0	0	#NAME?	0.274333	1	0.0604179	0.254401	0.123806	0	0	0	GeneID:100002327,Genbank:XM_001342099.4	putative claudin-24
LOC100002381	0	0	0					0	0	0	0.0216692	0	0	GeneID:100002381,Genbank:XM_001342145.6	novel protein similar to vertebrate pim oncogene family
LOC100002406	10.4857	7.75068	13.2207	1.70575	0.770402	0.328086	1	0.198846	0.205388	0.152224	0.343175	0.181307	0.31958	GeneID:100002406,Genbank:XM_017357996.2	thymic stromal cotransporter homolog
LOC100002469	42.0263	44.2701	39.7826	0.898633	-0.154196	0.758544	1	0.658999	1.12448	1.57372	0.216191	1.30315	0.684054	GeneID:100002469,Genbank:XM_001336834.7	gastrula zinc finger protein XlCGF57.1-like
LOC100002472	0	0	0					0	0	0	0	0	0	GeneID:100002472,Genbank:XM_021476397.1	pleckstrin homology-like domain family A member 1
LOC100002481	0	0	0					0	0	0	0	0	0	GeneID:100002481,Genbank:XM_009305629.3	trace amine-associated receptor 13c-like
LOC100002503	2.64356	4.57175	0.715363	0.156474	-2.676	0.181741	1	0.121034	0.101919	0.0812245	0.0213347	0	0.0203543	GeneID:100002503,Genbank:XM_001342240.6	inactive serine protease 35-like
LOC100002544	0.277905	0.555809	0	0	#NAME?	0.849506	1	0	0.0491256	0	0	0	0	GeneID:100002544,Genbank:XM_021479341.1	endonuclease domain-containing 1 protein-like
LOC100002570	0.322566	0.229985	0.415146	1.8051	0.852077	1	1	0	0	0.0221407	0	0	0	GeneID:100002570,Genbank:XM_005170549.4	tripartite motif-containing protein 35-like
LOC100002591	5.76373	5.39255	6.1349	1.13766	0.186072	0.894993	1	0.0136311	0.0490515	0.0163295	0.0335409	0.0809002	0.0774206	GeneID:100002591,Genbank:XM_017352496.2	GTPase IMAP family member 4
LOC100002633	141.649	115.526	167.772	1.45224	0.538281	0.383802	1	0.644605	2.8123	3.97772	1.86426	2.46641	3.82701	GeneID:100002633,Genbank:XM_021468706.1	serine-rich adhesin for platelets-like
LOC100002706	99.8121	79.8139	119.81	1.50112	0.586041	0.263726	1	2.26206	1.60028	2.3319	3.00857	0.785352	3.60738	GeneID:100002706,Genbank:XM_005163040.4	E3 ubiquitin-protein ligase Hakai-like
LOC100002814	369.29	332.844	405.737	1.219	0.2857	0.739664	1	1.0117	7.99394	11.0234	5.96425	4.27435	7.41072	GeneID:100002814,Genbank:XM_005172024.4	protein FAM57B	GO:0016020,GO:0016021	membrane|integral component of membrane
LOC100002818	0.603985	0.377049	0.830921	2.20375	1.13996	0.923919	1	0.0435699	0	0	0	0.046534	0	GeneID:100002818,Genbank:XM_017357026.2	serine/threonine-protein kinase pim-1-like
LOC100002960	60.0683	99.9501	20.1865	0.201966	-2.30782	0.000352557	0.0314275	2.08279	1.85198	1.95945	0.261669	0.238487	0.332585	GeneID:100002960,Genbank:XM_021481314.1	uncharacterized LOC100002960
LOC100003022	0	0	0					0	0	0	0	0	0	GeneID:100003022,Genbank:XM_021479996.1	uncharacterized LOC100003022
LOC100003040	7.88465	6.91366	8.85563	1.28089	0.357145	0.768603	1	0.195862	0.133275	0.106954	0.0271744	0.289082	0.102451	GeneID:100003040,Genbank:XM_001342649.7	uncharacterized LOC100003040
LOC100003133	42.2256	62.3932	22.0581	0.353534	-1.50008	0.0191063	0.567516	2.12374	2.68133	1.91533	0.714771	0.6848	0.392679	GeneID:100003133,Genbank:XM_001342727.6	high choriolytic enzyme 1-like
LOC100003182	117.552	100.972	134.131	1.3284	0.409687	0.749936	1	0.603074	1.60108	2.07133	0.703536	2.57473	0.971461	GeneID:100003182,Genbank:XM_021474803.1	zinc finger protein 721-like
LOC100003291	168.413	137.036	199.79	1.45794	0.543931	0.443013	1	0.876216	4.27061	5.97412	3.77718	3.33693	4.35374	GeneID:100003291,Genbank:XM_005174369.3	ras association domain-containing protein 8-like
LOC100003530	110.452	1.44405	219.461	151.976	7.2477	7.47e-06	0.00138926	0.0192902	0	0.081876	4.07559	7.29989	2.05788	GeneID:100003530,Genbank:XM_017353224.2	T-cell surface antigen CD2-like
LOC100003556	0	0	0					0	0	0	0	0	0	GeneID:100003556,Genbank:XM_021479242.1	serine/threonine-protein kinase pim-2-like
LOC100003687	0.584936	0.754097	0.415775	0.551355	-0.858947	1	1	0.0454559	0	0.0134627	0.0145482	0	0	GeneID:100003687,Genbank:XM_009300826.3	uncharacterized LOC100003687
LOC100003704	629.942	662.886	596.997	0.900603	-0.151037	0.762356	1	7.58502	13.6548	15.6434	7.09335	8.66975	10.2405	GeneID:100003704,Genbank:XM_005170276.4	protein sprouty homolog 2-like
LOC100003741	55.5874	54.8477	56.327	1.02697	0.0383958	0.994677	1	1.4876	2.59986	2.30022	2.79615	0.978731	2.23748	GeneID:100003741,Genbank:XM_009306241.3	cysteine-rich with EGF-like domain protein 1
LOC100004033	1.28408	1.8528	0.715363	0.386098	-1.37296	0.652141	1	0	0.121269	0.183777	0	0	0.0593936	GeneID:100004033,Genbank:XM_017351410.2	free fatty acid receptor 3-like
LOC100004104	0.442469	0.884938	0	0	#NAME?	0.670557	1	0	0.117077	0.116595	0	0	0	GeneID:100004104,Genbank:XM_021469675.1	carcinoembryonic antigen-related cell adhesion molecule 2-like
LOC100004160	1.74885	3.4977	0	0	#NAME?	0.243892	1	0	0.0153716	0.214106	0	0	0	GeneID:100004160,Genbank:XM_021475309.1	potassium voltage-gated channel subfamily A member 1-like
LOC100004180	63.7806	75.4044	52.1568	0.691694	-0.531795	0.402361	1	0.479644	1.6753	4.20219	1.04817	0.535459	1.7413	GeneID:100004180,Genbank:XM_001338138.8	transmembrane protein 211
LOC100004186	1.89884	1.72196	2.07573	1.20545	0.269569	1	1	0.0326905	0.0183849	0.0557943	0	0.0905886	0	GeneID:100004186,Genbank:XM_001343513.6	GTPase IMAP family member 8-like
LOC100004199	19.6286	30.6772	8.57995	0.279685	-1.83813	0.0172533	0.533109	0.375474	1.0057	1.0804	0.118235	0.163934	0.260937	GeneID:100004199,Genbank:XM_001343526.5	uncharacterized LOC100004199
LOC100004299	475.585	417.566	533.604	1.27789	0.353763	0.446578	1	1.9178	1.89912	4.4425	1.85524	2.05072	4.6012	GeneID:100004299,Genbank:XM_001343600.5	Rho GTPase activating protein 35	GO:0007165,GO:0043087,GO:0003924,GO:0005525,GO:0005737	signal transduction|regulation of GTPase activity|GTPase activity|GTP binding|cytoplasm
LOC100004321	1.08858	1.16284	1.01432	0.872277	-0.197142	1	1	0.0588153	0.077506	0	0	0.038307	0.0726792	GeneID:100004321,Genbank:NM_001328066.1	apoptosis regulator BAX-like
LOC100004373	2.13339	1.8211	2.44568	1.34297	0.425422	0.818784	1	0.122954	0	0.122525	0.170696	0	0.122967	GeneID:100004373,Genbank:XM_017355338.2	E3 ubiquitin-protein ligase TRIM39
LOC100004392	0	0	0					0	0	0.0794041	0	0	0	GeneID:100004392,Genbank:XM_021479973.1	E3 ubiquitin-protein ligase RBBP6-like
LOC100004411	10.7051	8.60904	12.8011	1.48694	0.572348	0.60983	1	0.0756487	0.155396	0.370157	0.142413	0.244588	0.293027	GeneID:100004411,Genbank:XM_001343692.6	coagulation factor IX-like
LOC100004427	10.1914	18.3058	2.07699	0.113461	-3.13974	0.0018131	0.111193	0.5963	0.763932	0.6308	0	0	0	GeneID:100004427,Genbank:XM_005163898.3	serine protease 27-like
LOC100004499	11.5685	12.8719	10.2651	0.797476	-0.326487	0.905523	1	0.298838	0.114356	0.264964	0.138686	0.0190943	0.341823	GeneID:100004499,Genbank:XM_021478127.1	stereocilin-like
LOC100004523	18.5405	21.2325	15.8485	0.746426	-0.42193	0.5429	1	0.0205435	0.356469	0.641152	0.208641	0.107844	0.262599	GeneID:100004523,Genbank:XM_017358076.2	reticulon-4 receptor-like 1
LOC100004528	180.06	123.381	236.74	1.91878	0.940188	0.288244	1	1.61802	3.28439	2.41168	3.26598	6.29726	2.23367	GeneID:100004528,Genbank:XM_001343766.8	spidroin-2-like
LOC100004545	2.52977	0.654953	4.40459	6.72504	2.74954	0.122428	1	0	0	0	0	0.197326	0	GeneID:100004545,Genbank:XM_021472210.1	serine protease 27-like
LOC100004582	41.2283	54.6196	27.837	0.509652	-0.972417	0.39216	1	0.0583848	0.363798	1.40508	0.116071	0.16376	0.354777	GeneID:100004582,Genbank:XM_001343807.8	uncharacterized LOC100004582
LOC100004744	130.839	135.726	125.953	0.927991	-0.107817	0.736912	1	0.776221	3.13861	3.59991	1.46234	1.80981	2.05782	GeneID:100004744,Genbank:XM_001920383.7	aminopeptidase N-like
LOC100004848	1.92936	1.067	2.79172	2.61641	1.38759	0.610273	1	0.0287583	0	0.0341962	0.069344	0.134217	0.0329052	GeneID:100004848,Genbank:XM_021470413.1	uncharacterized LOC100004848
LOC100004921	0.114993	0.229985	0	0	#NAME?	1	1	0	0	0	0	0	0	GeneID:100004921,Genbank:XM_021475903.1	serine/threonine-protein kinase pim-3-like
LOC100004932	0	0	0					0	0	0	0	0	0	GeneID:100004932,Genbank:XM_001344074.5	GTPase IMAP family member 8-like
LOC100004944	14.3793	9.21907	19.5395	2.11947	1.0837	0.470239	1	0.0410648	0.265534	0.21081	0.190346	0.527305	0.0872771	GeneID:100004944,Genbank:XM_001344086.5	uncharacterized LOC100004944
LOC100004951	1.13723	2.27446	0	0	#NAME?	0.214313	1	0.0228188	0.126103	0.0254887	0	0	0	GeneID:100004951,Genbank:XM_021475297.1	neoverrucotoxin subunit beta-like
LOC100004978	3.7224	2.27777	5.16704	2.26847	1.18172	0.477223	1	0	0.0314439	0.0159013	0	0.0785127	0.0144863	GeneID:100004978,Genbank:XM_021476125.1	uncharacterized LOC100004978
LOC100005008	50.5353	51.376	49.6947	0.967273	-0.0480045	0.79192	1	0.221014	0.684254	0.905993	0.431121	0.410583	0.487662	GeneID:100005008,Genbank:XM_001344132.7	arf-GAP with Rho-GAP domain, ANK repeat and PH domain-containing protein 1-like
LOC100005013	0	0	0					0	0	0	0	0	0	GeneID:100005013,Genbank:XM_021479761.1	E3 ubiquitin-protein ligase RBBP6-like
LOC100005038	0.138952	0.277905	0	0	#NAME?	1	1	0	0.0312836	0	0	0	0	GeneID:100005038,Genbank:XM_021470240.1	uncharacterized LOC100005038
LOC100005096	6.05538	8.37319	3.73757	0.446374	-1.16368	0.255247	1	0.187676	0.278417	0.280718	0.0567135	0.194222	0	GeneID:100005096,Genbank:XM_001344197.5	uncharacterized LOC100005096
LOC100005129	0.188524	0.377049	0	0	#NAME?	1	1	0.0383833	0	0	0	0	0	GeneID:100005129,Genbank:XM_009306976.3	legumain-like
LOC100005157	0	0	0					0	0	0	0	0	0	GeneID:100005157,Genbank:XM_021479977.1	E3 ubiquitin-protein ligase RBBP6-like
LOC100005175	0.670802	1.3416	0	0	#NAME?	0.442364	1	0	0.182947	0.0460898	0	0	0	GeneID:100005175,Genbank:XM_009306975.3	legumain-like
LOC100005187	173.66	167.426	179.894	1.07447	0.103629	1	1	1.35545	4.21506	10.2697	5.97876	0.890017	5.39223	GeneID:100005187,Genbank:XM_021469187.1	phosphatidylinositol-binding clathrin assembly protein
LOC100005207	0	0	0					0	0	0	0	0	0	GeneID:100005207,Genbank:XM_021479968.1	E3 ubiquitin-protein ligase RBBP6
LOC100005220	0.188524	0.377049	0	0	#NAME?	1	1	0.0397208	0	0	0	0	0	GeneID:100005220,Genbank:XM_009306974.3	legumain-like
LOC100005266	0	0	0					0	0	0	0	0	0	GeneID:100005266,Genbank:XM_009306972.3	legumain-like
LOC100005318	0.835366	1.67073	0	0	#NAME?	0.344531	1	0.0396759	0.128869	0.0865382	0	0	0	GeneID:100005318,Genbank:XM_021481116.1	uncharacterized LOC100005318
LOC100005323	0.403739	0.50789	0.299588	0.589867	-0.761538	1	1	0	0.0155231	0.0155794	0	0	0.0156756	GeneID:100005323,Genbank:XM_009299019.3	GTPase IMAP family member 8-like
LOC100005337	5.47834	4.82052	6.13616	1.27292	0.348147	0.835309	1	0.0697248	0.15999	0.320518	0.161299	0.0637739	0.235684	GeneID:100005337,Genbank:XM_021476542.1	cholesterol 25-hydroxylase-like protein	GO:0008395,GO:0008610,GO:0016020,GO:0016021,GO:0016491,GO:0055114,GO:0005506,GO:0005789,GO:0008203	steroid hydroxylase activity|lipid biosynthetic process|membrane|integral component of membrane|oxidoreductase activity|oxidation-reduction process|iron ion binding|endoplasmic reticulum membrane|cholesterol metabolic process
LOC100005356	0.114993	0.229985	0	0	#NAME?	1	1	0	0	0.0521523	0	0	0	GeneID:100005356,Genbank:NM_001328007.1	legumain
LOC100005420	60.3208	55.9991	64.6425	1.15435	0.207079	0.733484	1	0.693988	0.735965	0.776157	0.5513	0.595995	0.788797	GeneID:100005420,Genbank:XM_021476970.1	transmembrane protease serine 6
LOC100005423	97.0975	99.1651	95.03	0.958301	-0.0614488	0.950547	1	1.42823	2.55958	2.25178	1.765	1.20698	1.90273	GeneID:100005423,Genbank:XM_021478409.1	protein ALP1-like
LOC100005446	8.45173	8.02079	8.88268	1.10746	0.147252	1	1	0	0.139888	0.396873	0.184291	0.0352393	0.208069	GeneID:100005446,Genbank:XM_001344465.7	TNF receptor-associated factor 2-like
LOC100005483	1.23146	2.04778	0.415146	0.20273	-2.30237	0.456174	1	0.0380792	0.0599359	0.060121	0	0.0199652	0	GeneID:100005483,Genbank:XM_017355380.2	novel NACHT domain containing protein
LOC100005512	0.114993	0.229985	0	0	#NAME?	1	1	0	0	0	0	0	0	GeneID:100005512,Genbank:XM_001344509.3	leukotriene B4 receptor 1-like
LOC100005516	1.66169	1.24576	2.07762	1.66774	0.737898	0.965401	1	0	0.0357288	0.0537336	0.0550751	0.0359257	0	GeneID:100005516,Genbank:XM_021475291.1	protein NLRC3-like
LOC100005536	985.584	878.849	1092.32	1.2429	0.313707	0.497127	1	8.28815	8.22779	14.084	10.2108	5.05086	14.8419	GeneID:100005536,Genbank:XM_021477402.1	transportin-2
LOC100005584	50.4818	33.9107	67.053	1.97734	0.983562	0.135778	1	0.459709	0.718335	0.813328	0.827472	0.780026	0.809252	GeneID:100005584,Genbank:XM_005161538.4	zinc finger protein 501
LOC100005637	1.24778	0.833714	1.66184	1.9933	0.995159	0.87158	1	0	0.158177	0	0.109178	0.105036	0	GeneID:100005637,Genbank:XM_001344599.3	uncharacterized LOC100005637
LOC100005640	0	0	0					0.0163043	0	0	0	0.0173573	0	GeneID:100005640,Genbank:XM_021472009.1	uncharacterized LOC100005640
LOC100005685	0.650042	0.884938	0.415146	0.469124	-1.09196	0.911407	1	0.0573361	0	0	0	0	0.0841997	GeneID:100005685,Genbank:XM_021480438.1	pancreatic secretory granule membrane major glycoprotein GP2-like
LOC100005689	0.545891	0.377049	0.714733	1.8956	0.922655	0.922194	1	0	0	0	0	0.0404793	0.0398508	GeneID:100005689,Genbank:XM_001344636.7	uncharacterized LOC100005689
LOC100005864	0	0	0					0	0	0	0	0	0	GeneID:100005864,Genbank:XM_017354628.2	GTPase IMAP family member 8-like
LOC100005907	0	0	0					0	0	0	0	0	0	GeneID:100005907,Genbank:XM_001344785.7	GTPase IMAP family member 7-like
LOC100005908	6.01864	3.06356	8.97371	2.92918	1.5505	0.212173	1	0.039989	0.18343	0.1842	0.188497	0.595574	0.175907	GeneID:100005908,Genbank:XM_001344786.5	apolipoprotein A-IV-like
LOC100005924	1.71906	0.229985	3.20813	13.9493	3.80212	0.192988	1	0.0168916	0	0.0185653	0.0772162	0.0559283	0.0180296	GeneID:100005924,Genbank:XM_021475659.1	interleukin-17 receptor A-like
LOC100005927	31.2892	22.1676	40.4107	1.82296	0.866285	0.169285	1	0.152048	0.151042	0.292159	0.212514	0.196955	0.44442	GeneID:100005927,Genbank:XM_003199164.5	immunoglobulin superfamily member 3-like
LOC100005948	2.25417	2.24607	2.26228	1.00722	0.0103725	1	1	0.044189	0.0373568	0.0372529	0.0516606	0.0124291	0.0364431	GeneID:100005948,Genbank:XM_001344808.9	uncharacterized LOC100005948
LOC100005965	62.1643	55.5009	68.8278	1.24012	0.310481	0.758537	1	0.954394	1.47968	1.14526	0.478265	2.01419	0.591398	GeneID:100005965,Genbank:XM_001344823.7	piggyBac transposable element-derived protein 4-like
LOC100005990	261.772	250.194	273.35	1.09255	0.127703	0.86047	1	1.91089	2.62761	3.60222	2.66236	1.40946	2.64097	GeneID:100005990,Genbank:XM_005171535.4	uncharacterized LOC100005990
LOC100006104	0.188524	0.377049	0	0	#NAME?	1	1	0	0	0	0	0	0	GeneID:100006104,Genbank:XM_021478146.1	sialoadhesin-like
LOC100006122	1.43041	0	2.86082	Inf	Inf	0.0976373	1	0	0	0	0.0816874	0	0.0390603	GeneID:100006122,Genbank:NM_001111249.1	uncharacterized LOC100006122
LOC100006177	0	0	0					0	0	0	0	0	0	GeneID:100006177,Genbank:XM_021472026.1	GTPase IMAP family member 7-like
LOC100006250	41.1582	55.7017	26.6146	0.477806	-1.0655	0.230852	1	3.55432	1.97936	3.36163	0.245362	2.04124	0.586685	GeneID:100006250,Genbank:XM_001339036.6	annexin A2-A-like
LOC100006401	0	0	0					0	0	0	0	0.0396309	0	GeneID:100006401,Genbank:XM_017357497.2	E3 ubiquitin-protein ligase RBBP6-like
LOC100006428	86.8298	56.0619	117.598	2.09764	1.06877	0.290731	1	4.65839	4.7848	2.65727	3.65693	10.3143	4.02445	GeneID:100006428,Genbank:XM_001921696.6	ferritin, middle subunit-like
LOC100006469	0.207573	0	0.415146	Inf	Inf	0.965525	1	0	0	0	0	0.0160718	0	GeneID:100006469,Genbank:XM_017353477.2	T-cell surface antigen CD2-like
LOC100006542	0.207573	0	0.415146	Inf	Inf	0.965525	1	0	0	0	0	0	0	GeneID:100006542,Genbank:XM_001345219.7	torsin-1A-like
LOC100006557	3.51172	1.21076	5.81267	4.80084	2.26329	0.464086	1	0	0.0467334	0	0	0.232288	0	GeneID:100006557,Genbank:XM_001345229.7	uncharacterized LOC100006557
LOC100006562	0	0	0					0	0	0	0	0	0	GeneID:100006562,Genbank:XM_021475379.1	uncharacterized LOC100006562
LOC100006649	6.05031	5.7346	6.36602	1.11011	0.150699	0.904727	1	0.0967545	0.0549088	0.0275424	0.0280335	0.0276189	0.0265529	GeneID:100006649,Genbank:XM_021477721.1	Schwann cell myelin protein-like
LOC100006699	2.70712	2.50445	2.9098	1.16185	0.216427	1	1	0	0.0772428	0.0754775	0.123646	0	0	GeneID:100006699,Genbank:XM_021480447.1	uncharacterized LOC100006699
LOC100006752	0.657269	0	1.31454	Inf	Inf	0.377322	1	0	0.0214606	0	0.022112	0	0.0633769	GeneID:100006752,Genbank:XM_021477730.1	B-cell receptor CD22
LOC100006761	0.427698	0.555809	0.299588	0.539012	-0.891612	1	1	0	0.0813848	0	0	0	0.0401004	GeneID:100006761,Genbank:NM_001128816.1	uncharacterized LOC100006761
LOC100006764	72.4363	84.5844	60.2881	0.712757	-0.488518	0.405826	1	0.155237	0.739003	1.45264	0.186219	0.498865	0.410861	GeneID:100006764,Genbank:XM_001345391.7	uncharacterized LOC100006764
LOC100006777	58.4535	52.4113	64.4957	1.23057	0.299324	0.574142	1	0.63061	0.489163	1.29516	0.718664	0.43918	1.2099	GeneID:100006777,Genbank:XM_021479329.1	protocadherin-10
LOC100006797	39.0678	55.0675	23.0681	0.418905	-1.2553	0.1736	1	0.134228	0.767148	1.70512	0.249074	0.122094	0.393406	GeneID:100006797,Genbank:XM_001345414.7	protocadherin alpha-C2-like
LOC100006805	1.21241	2.42483	0	0	#NAME?	0.201565	1	0.0846264	0.0954082	0	0	0	0	GeneID:100006805,Genbank:XM_021469677.1	natural killer cell receptor 2B4-like
LOC100006815	0	0	0					0	0	0	0	0.0483269	0	GeneID:100006815,Genbank:XM_009304102.3	E3 ubiquitin-protein ligase RBBP6-like
LOC100006839	0.277905	0.555809	0	0	#NAME?	0.849506	1	0	0.0449424	0	0	0	0	GeneID:100006839,Genbank:XM_002666602.5	tripartite motif-containing protein 16-like
LOC100006870	1.72644	3.03773	0.415146	0.136663	-2.8713	0.349253	1	0	0.0281862	0.279556	0	0.0281715	0	GeneID:100006870,Genbank:XM_021466989.1	uncharacterized LOC100006870
LOC100006875	19.0395	23.4131	14.6659	0.626396	-0.674852	0.432177	1	0.161723	0.356236	0.305606	0.065296	0.137872	0.268966	GeneID:100006875,Genbank:XM_009296056.3	uncharacterized LOC100006875
LOC100006889	0	0	0					0	0	0	0	0	0	GeneID:100006889,Genbank:XM_009304098.3	E3 ubiquitin-protein ligase RBBP6-like
LOC100006895	417.394	356.571	478.218	1.34116	0.42348	0.39297	1	3.29261	4.29436	5.19362	3.33144	3.03782	5.14732	GeneID:100006895,Genbank:XM_001923641.7	alpha-2-macroglobulin-like
LOC100006950	3.18284	3.57145	2.79424	0.782382	-0.354055	0.791902	1	0.0286104	0.0646505	0.12865	0.0662715	0	0.031315	GeneID:100006950,Genbank:XM_001345507.8	tripartite motif-containing protein 16-like
LOC100006952	59.3213	42.5998	76.0428	1.78505	0.835967	0.565556	1	0.710734	1.63551	1.37784	0.503857	3.80526	0.99293	GeneID:100006952,Genbank:XM_017353395.2	gastrula zinc finger protein XlCGF8.2DB-like
LOC100006975	0.207573	0	0.415146	Inf	Inf	0.965525	1	0	0	0	0	0.0673719	0	GeneID:100006975,Genbank:XM_021468215.1	novel protein similar to vertebrate pim oncogene family
LOC100007007	0	0	0					0	0	0	0	0	0	GeneID:100007007,Genbank:XM_021478560.1	E3 ubiquitin-protein ligase RBBP6-like
LOC100007049	0	0	0					0	0	0	0	0	0	GeneID:100007049,Genbank:XM_009304104.2	E3 ubiquitin-protein ligase RBBP6-like
LOC100007069	0	0	0					0	0	0	0	0	0	GeneID:100007069,Genbank:XM_001923588.6	E3 ubiquitin-protein ligase RBBP6-like
LOC100007086	35877.8	36598	35157.6	0.960641	-0.0579301	0.939132	1	544.629	514.654	580.698	408.016	162.724	596.712	GeneID:100007086,Genbank:XM_021474277.1	prostatic spermine-binding protein-like
LOC100007100	16.6588	22.248	11.0696	0.497553	-1.00708	0.209786	1	0.525149	0.494268	0.802292	0.0730964	0.350809	0.275271	GeneID:100007100,Genbank:XM_005170393.4	oocyte zinc finger protein XlCOF6
LOC100007121	0	0	0					0	0	0	0	0	0	GeneID:100007121,Genbank:XM_001345632.4	extracellular calcium-sensing receptor-like
LOC100007192	40.8019	53.6738	27.93	0.520365	-0.942405	0.470947	1	0.0365814	0.226152	0.878139	0.107622	0.0624357	0.2814	GeneID:100007192,Genbank:XM_021467808.1	cadherin-24
LOC100007210	0	0	0					0	0	0	0	0	0	GeneID:100007210,Genbank:XM_021467832.1	extracellular calcium-sensing receptor-like
LOC100007225	0.830292	0	1.66058	Inf	Inf	0.457349	1	0	0	0	0	0.094405	0	GeneID:100007225,Genbank:XM_017352092.2	extracellular calcium-sensing receptor-like
LOC100007467	2.60032	1.16284	4.03779	3.47234	1.79591	0.356754	1	0.00585024	0.0172017	0.00573592	0.0180151	0.0280168	0.00572923	GeneID:100007467,Genbank:XM_017354601.2	interaptin-like
LOC100007488	321.997	222.406	421.589	1.89558	0.92264	0.277944	1	7.73778	9.05543	6.69621	6.35982	20.1503	9.42494	GeneID:100007488,Genbank:NM_001328078.1	microfibril-associated glycoprotein 4-like
LOC100007492	50.5059	56.4472	44.5646	0.789492	-0.341004	0.503604	1	0.464452	1.11397	1.41563	0.369397	0.655777	0.508502	GeneID:100007492,Genbank:XM_001345895.8	phosphoinositide 3-kinase regulatory subunit 6
LOC100007503	64.9671	64.1416	65.7926	1.02574	0.036665	0.868268	1	0.820787	1.49242	1.65163	0.391519	1.18952	1.67695	GeneID:100007503,Genbank:XM_017353279.2	uncharacterized LOC100007503
LOC100007535	2.84095	2.77274	2.90917	1.0492	0.0692944	0.942471	1	0.0168057	0.0416792	0.166293	0.107059	0.041369	0	GeneID:100007535,Genbank:XM_021479766.1	adenosine receptor A1-like
LOC100007608	364.331	279.622	449.04	1.60588	0.683367	0.41458	1	0.79357	1.54346	3.53614	3.36904	0.594794	3.4521	GeneID:100007608,Genbank:XM_005171061.4	calmodulin-regulated spectrin-associated protein 3-like
LOC100007655	290.951	369.729	212.173	0.573862	-0.801223	0.129384	1	2.95693	4.87088	7.02461	2.57463	1.38253	2.64086	GeneID:100007655,Genbank:XM_005170783.4	protein Tob2
LOC100007686	19.5089	20.453	18.5648	0.907681	-0.139743	0.774401	1	0.0187565	0.655313	0.844229	0.109748	0.377823	0.329828	GeneID:100007686,Genbank:XM_003198028.4	phosphomannomutase 1-like
LOC100007703	4.01859	0.654953	7.38223	11.2714	3.49459	0.0195394	0.571928	0.0219052	0.0231629	0	0.143165	0.0919315	0.181945	GeneID:100007703,Genbank:XM_021468915.1	uncharacterized LOC100007703
LOC100007727	3.24523	1.67073	4.81973	2.8848	1.52847	0.338898	1	0	0.0115294	0.0115545	0.0059423	0.0344697	0.0282648	GeneID:100007727,Genbank:XM_021474836.1	interferon-induced very large GTPase 1-like
LOC100007738	0	0	0					0	0	0	0	0	0	GeneID:100007738,Genbank:XM_005171218.4	serine/threonine-protein kinase pim-1-like
LOC100007754	0	0	0					0	0	0	0	0	0	GeneID:100007754,Genbank:XM_001346096.7	interferon-induced very large GTPase 1-like
LOC100007781	0	0	0					0	0	0	0	0	0	GeneID:100007781,Genbank:XM_009298540.3	uncharacterized LOC100007781
LOC100007785	0	0	0					0	0	0	0	0	0	GeneID:100007785,Genbank:XM_021467214.1	uncharacterized LOC100007785
LOC100007791	2.02052	4.04103	0	0	#NAME?	0.104403	1	0.0445988	0.215273	0.0239935	0	0	0	GeneID:100007791,Genbank:XM_017355554.2	novel NACHT domain containing protein
LOC100007813	6.38336	8.5449	4.22182	0.494075	-1.0172	0.270102	1	0.116966	0.323363	0.929026	0.141066	0.18456	0.177027	GeneID:100007813,Genbank:XM_001336832.8	uncharacterized LOC100007813
LOC100007824	3.33268	4.52053	2.14483	0.474464	-1.07563	0.561953	1	0.0487642	0.0846741	0.0356381	0.0127026	0.0242444	0.0359634	GeneID:100007824,Genbank:XM_017355112.2	uncharacterized LOC100007824
LOC100007935	1.30209	0.45997	2.1442	4.6616	2.22083	0.481315	1	0	0	0.0332132	0	0.0327385	0	GeneID:100007935,Genbank:XM_001346234.6	natural killer cell receptor 2B4-like
LOC100007948	13.6533	4.47592	22.8306	5.10076	2.35071	0.155567	1	0.271896	0.37451	0.88099	0	2.06648	0.912322	GeneID:100007948,Genbank:XM_001346243.7	uncharacterized LOC100007948
LOC100007966	20.9365	19.1078	22.7653	1.19141	0.252671	0.793191	1	0.685734	0.713742	0.750083	0.309654	1.30261	0.502268	GeneID:100007966,Genbank:XM_021469456.1	gastrula zinc finger protein XlCGF8.2DB-like
LOC100007972	0.56494	0	1.12988	Inf	Inf	0.49991	1	0	0	0	0	0.0621857	0.0309457	GeneID:100007972,Genbank:XM_017355677.2	uncharacterized LOC100007972
LOC100008030	1.55505	1.14993	1.96017	1.70461	0.769438	0.958682	1	0	0	0.0433563	0	0.0343601	0.00825161	GeneID:100008030,Genbank:XM_017353349.2	oocyte zinc finger protein XlCOF6-like
LOC100008366	86.9209	132.582	41.2598	0.311202	-1.68408	0.00368442	0.191044	0.549241	1.27188	1.77061	0.140799	0.335023	0.344181	GeneID:100008366,Genbank:XM_009298717.3	Na(+)/H(+) exchange regulatory cofactor NHE-RF2
LOC100141478	0.138952	0.277905	0	0	#NAME?	1	1	0	0	0	0	0	0	GeneID:100141478,Genbank:XM_021470351.1	chemokine CCL-CUa
LOC100147849	26.7933	47.6377	5.94898	0.12488	-3.00139	0.00205338	0.123423	0.216642	0.0628655	0.190256	0	0.0356393	0.0155961	GeneID:100147849,Genbank:XM_021477626.1	mucin-5B
LOC100147871	18.52	11.7349	25.3051	2.15639	1.10862	0.360289	1	0.787117	0.380774	0.431682	0.543705	1.93866	0.513058	GeneID:100147871,Genbank:XM_005161278.4	claudin-4-like
LOC100147904	110.392	185.583	35.2016	0.189681	-2.39835	0.000135166	0.0147783	0.405105	0.333044	0.953211	0.0742426	0.0739941	0.122539	GeneID:100147904,Genbank:XM_021477806.1	zonadhesin
LOC100147925	0	0	0					0	0	0	0	0	0	GeneID:100147925,Genbank:XM_021478162.1	B-cell receptor CD22-like
LOC100147926	0.889531	1.0637	0.715363	0.672524	-0.572343	0.974976	1	0	0.0568508	0.0189188	0.0194918	0	0.0185354	GeneID:100147926,Genbank:XM_017355344.2	protein NLRC3
LOC100147937	0.264786	0.229985	0.299588	1.30264	0.381436	1	1	0	0	0.0453455	0	0	0.044992	GeneID:100147937,Genbank:XM_021466308.1	P2Y purinoceptor 14-like
LOC100148023	39.6877	32.7106	46.6648	1.4266	0.512577	0.689543	1	0.265939	1.39775	1.96147	0.665405	2.09006	0.93288	GeneID:100148023,Genbank:XM_009295899.3	gastrula zinc finger protein XlCGF8.2DB-like
LOC100148041	58.6404	72.0018	45.2789	0.628858	-0.669194	0.38939	1	0.188227	0.688604	1.34706	0.286018	0.123819	0.629029	GeneID:100148041,Genbank:XM_021470344.1	activated CDC42 kinase 1-like
LOC100148050	0.679932	0.229985	1.12988	4.91283	2.29656	0.724088	1	0	0.0216169	0.0217822	0	0.0432601	0	GeneID:100148050,Genbank:XM_021469523.1	uncharacterized LOC100148050
LOC100148066	7.67348	5.42425	9.92271	1.82932	0.87131	0.513884	1	0.191915	0.434326	0.18269	0.389874	0.501241	0.183836	GeneID:100148066,Genbank:NM_001351634.1	neurexophilin 1
LOC100148115	10.525	11.7076	9.3424	0.797977	-0.325581	0.630737	1	0.198901	0.447526	0.642461	0.230643	0.319852	0.34431	GeneID:100148115,Genbank:NM_001328691.1	cytochrome P450 2F2-like
LOC100148225	1.3036	1.36113	1.24607	0.915465	-0.127424	1	1	0.111071	0	0.0392168	0.0407465	0.0787487	0	GeneID:100148225,Genbank:XM_005169786.4	zona pellucida sperm-binding protein 3	GO:0003674,GO:0005575,GO:0008150	molecular_function|cellular_component|biological_process
LOC100148237	0.138952	0.277905	0	0	#NAME?	1	1	0	0	0	0	0	0	GeneID:100148237,Genbank:XM_001919451.6	GTPase IMAP family member 4-like
LOC100148249	0.277905	0.555809	0	0	#NAME?	0.849506	1	0	0.126948	0	0	0	0	GeneID:100148249,Genbank:XM_021475893.1	GTPase IMAP family member 4-like
LOC100148254	10.5787	10.8234	10.3341	0.954789	-0.0667458	0.854881	1	0.460948	0.457864	0.979042	0.175276	0.568522	0.0545387	GeneID:100148254,Genbank:XM_005174009.4	uncharacterized LOC100148254
LOC100148329	178.869	88.8583	268.879	3.02593	1.59738	0.403456	1	1.88558	3.74957	4.67617	2.29325	19.6877	2.53194	GeneID:100148329,Genbank:NM_001161409.1	hairy-related 4.2-like
LOC100148332	156.941	142.606	171.277	1.20105	0.264299	0.70098	1	0.624981	1.50273	1.60433	0.427387	1.65724	1.23703	GeneID:100148332,Genbank:XM_017353374.2	zinc finger protein 91-like
LOC100148399	115.259	75.9802	154.538	2.03392	1.02426	0.331072	1	0.950905	2.51363	1.86369	1.19764	5.67526	1.55167	GeneID:100148399,Genbank:XM_009304009.3	uncharacterized LOC100148399
LOC100148466	4.13932	3.34147	4.93718	1.47755	0.563206	0.758294	1	0.0510869	0.169848	0.114989	0.116648	0.140528	0.111044	GeneID:100148466,Genbank:NM_001327863.1	gastrula zinc finger protein XlCGF7.1
LOC100148479	1.04557	1.49197	0.599175	0.401599	-1.31617	0.850542	1	0.0860584	0.053543	0.0533713	0	0	0.101716	GeneID:100148479,Genbank:XM_001922777.6	XK-related protein 8-like
LOC100148510	52.9501	44.7341	61.1662	1.36733	0.451359	0.50236	1	0.237671	0.413833	0.563426	0.209624	0.599503	0.486849	GeneID:100148510,Genbank:XM_021476448.1	uncharacterized LOC100148510
LOC100148581	0.650042	0.884938	0.415146	0.469124	-1.09196	0.911407	1	0	0	0.0303752	0	0.0303423	0	GeneID:100148581,Genbank:XM_021476729.1	phospholipase A2, group IVC (cytosolic, calcium-independent)-like
LOC100148590	0	0	0					0	0	0	0	0	0	GeneID:100148590,Genbank:XM_021479976.1	E3 ubiquitin-protein ligase RBBP6-like
LOC100148591	18.0093	16.7309	19.2877	1.15282	0.205169	0.749287	1	0.585852	0.540898	0.657226	0.632527	0.498836	0.638057	GeneID:100148591,Genbank:XM_009303679.3	histone H2A
LOC100148620	35.7375	36.2057	35.2693	0.974137	-0.0378038	0.802077	1	0.350948	1.59251	2.26146	0.491477	1.38664	0.738154	GeneID:100148620,Genbank:XM_001921006.7	zinc finger protein 239-like
LOC100148648	0.56494	0	1.12988	Inf	Inf	0.49991	1	0	0	0	0	0.0614754	0.0299911	GeneID:100148648,Genbank:XM_001923557.7	zinc finger protein 239-like
LOC100148655	0	0	0					0	0	0	0	0	0	GeneID:100148655,Genbank:XM_021466407.1	polymeric immunoglobulin receptor-like
LOC100148665	172.883	176.85	168.915	0.955135	-0.0662239	0.841798	1	0.484503	2.38805	4.83241	1.95421	0.784245	2.69732	GeneID:100148665,Genbank:XM_001920354.5	uncharacterized LOC100148665
LOC100148704	18.5415	16.2289	20.8542	1.285	0.361771	0.600012	1	0.153003	0.112199	0.17384	0.145649	0.0900701	0.208384	GeneID:100148704,Genbank:XM_009305032.3	poly [ADP-ribose] polymerase 14
LOC100148735	0.114993	0.229985	0	0	#NAME?	1	1	0	0	0	0	0	0	GeneID:100148735,Genbank:XM_001919167.5	B-cell receptor CD22-like
LOC100148751	3.21468	2.50775	3.9216	1.56379	0.645048	0.787014	1	0.0114329	0.00645835	0.026021	0.0132833	0.0380322	0.0124744	GeneID:100148751,Genbank:XM_005161537.4	trichohyalin-like
LOC100148752	6.13355	7.03159	5.23551	0.74457	-0.425521	0.754427	1	0.0765873	0.061505	0.123242	0	0.0815142	0.0608129	GeneID:100148752,Genbank:XM_021477606.1	nonsense-mediated mRNA decay protein 2-like
LOC100148925	0	0	0					0	0	0	0	0	0	GeneID:100148925,Genbank:XM_001919149.1	GTPase IMAP family member 7-like
LOC100148950	55.6019	60.2592	50.9446	0.845424	-0.242254	0.64921	1	0.140526	0.443122	0.939515	0.15413	0.304019	0.455138	GeneID:100148950,Genbank:XM_001921714.7	formin-like
LOC100148951	0.772513	0	1.54503	Inf	Inf	0.351641	1	0	0	0	0	0.019333	0.0187685	GeneID:100148951,Genbank:XM_017356410.2	mastermind-like protein 2
LOC100149007	390.526	469.01	312.042	0.66532	-0.587879	0.276422	1	3.70992	6.88854	12.4014	2.76075	3.08705	5.97228	GeneID:100149007,Genbank:XM_001923303.7	zinc finger protein 319-like
LOC100149015	0.188524	0.377049	0	0	#NAME?	1	1	0.0160521	0	0	0	0	0	GeneID:100149015,Genbank:XM_017351476.2	uncharacterized LOC100149015
LOC100149080	178.83	162.281	195.379	1.20395	0.267775	0.579724	1	1.21193	1.42761	2.10515	1.51361	0.897028	2.33445	GeneID:100149080,Genbank:XM_021468548.1	1-phosphatidylinositol 4,5-bisphosphate phosphodiesterase beta-1-like
LOC100149084	71.5047	64.4446	78.5647	1.2191	0.285821	0.915213	1	0.0156243	0.352131	0.754477	0.0573085	0.493117	0.387646	GeneID:100149084,Genbank:XM_017358857.2	uncharacterized LOC100149084
LOC100149117	104.26	83.4669	125.054	1.49824	0.58327	0.389686	1	1.84786	4.57843	3.38718	3.72441	4.07072	2.53814	GeneID:100149117,Genbank:NM_001317761.1	forkhead box protein L2-like	GO:0006355,GO:0043565,GO:0048496,GO:0003677,GO:0003700,GO:0005634	regulation of transcription, DNA-templated|sequence-specific DNA binding|maintenance of animal organ identity|DNA binding|DNA binding transcription factor activity|nucleus
LOC100149161	0	0	0					0	0	0	0	0	0	GeneID:100149161,Genbank:XM_017353015.2	proteinase-activated receptor 1-like
LOC100149227	0.485792	0.555809	0.415775	0.748054	-0.418786	1	1	0	0.0606372	0.0303478	0.0315935	0	0	GeneID:100149227,Genbank:XM_003197764.5	GTPase IMAP family member 4-like
LOC100149229	0	0	0					0	0.0540267	0	0	0	0	GeneID:100149229,Genbank:XM_021478135.1	B-cell receptor CD22-like
LOC100149233	0	0	0					0	0	0	0	0	0.121493	GeneID:100149233,Genbank:XM_001920481.5	serine/threonine-protein kinase pim-3
LOC100149234	0.303517	0.607034	0	0	#NAME?	0.838045	1	0.0100132	0	0.0115069	0	0	0	GeneID:100149234,Genbank:XM_009299072.3	interferon-induced very large GTPase 1-like
LOC100149241	3.79487	4.24593	3.34381	0.787533	-0.344588	1	1	0.125448	0.0727189	0.0970401	0.0498009	0.0243601	0.165965	GeneID:100149241,Genbank:XM_017354837.2	transmembrane channel-like protein 6
LOC100149247	0	0	0					0	0	0	0	0	0	GeneID:100149247,Genbank:XM_017356811.2	B-cell receptor CD22-like
LOC100149327	0.207573	0	0.415146	Inf	Inf	0.965525	1	0	0	0	0	0.0178598	0	GeneID:100149327,Genbank:XM_001921557.7	uncharacterized LOC100149327
LOC100149352	7.53249	15.065	0	0	#NAME?	0.00055958	0.0440428	0.201258	0.916592	0.602281	0	0	0	GeneID:100149352,Genbank:XM_021475301.1	gastrula zinc finger protein XlCGF49.1-like
LOC100149406	0.207573	0	0.415146	Inf	Inf	0.965525	1	0	0	0	0	0.0234412	0	GeneID:100149406,Genbank:NM_001159841.1	odorant receptor
LOC100149425	33.9082	42.1714	25.645	0.608115	-0.717584	0.308681	1	0.174994	0.254382	0.430625	0.0813811	0.098336	0.254558	GeneID:100149425,Genbank:XM_021475918.1	protein-lysine methyltransferase METTL21C-like
LOC100149482	50.6765	60.3394	41.0136	0.679715	-0.556999	0.413641	1	0.112156	0.176987	0.712886	0.124281	0.178256	0.19454	GeneID:100149482,Genbank:XM_009292142.3	glutamate receptor ionotropic, NMDA 2D-like
LOC100149554	52.288	48.8131	55.763	1.14238	0.192039	0.811286	1	0.556552	1.11768	1.04555	0.81157	0.765643	0.842414	GeneID:100149554,Genbank:XM_017355815.2	gastrula zinc finger protein XlCGF58.1-like
LOC100149563	115.944	105.256	126.632	1.20308	0.266738	0.757366	1	0.593353	1.13304	0.882777	1.22215	0.688892	0.675099	GeneID:100149563,Genbank:NM_001128820.1	uncharacterized LOC100149563
LOC100149591	1.19939	1.98364	0.415146	0.209285	-2.25646	0.416666	1	0	0.0927085	0.0919235	0	0.0309891	0	GeneID:100149591,Genbank:XM_017353061.2	protein RD3-like
LOC100149641	3.61368	3.48853	3.73883	1.07175	0.0999682	1	1	0.058075	0.0925593	0.0549885	0.0387032	0.0554837	0	GeneID:100149641,Genbank:XM_021475498.1	guanylate-binding protein 1
LOC100149643	49.0732	60.0463	38.1	0.634511	-0.656284	0.248221	1	0.152267	0.61195	0.758033	0.093646	0.293906	0.277212	GeneID:100149643,Genbank:XM_021475816.1	uncharacterized LOC100149643
LOC100149647	0.368937	0.737875	0	0	#NAME?	0.707666	1	0	0.13131	0.271562	0	0	0	GeneID:100149647,Genbank:XM_021470401.1	tctex1 domain-containing protein 3-like
LOC100149676	0.138952	0.277905	0	0	#NAME?	1	1	0	0.0425238	0	0	0	0	GeneID:100149676,Genbank:XM_021479455.1	trace amine-associated receptor 13c
LOC100149701	25.6439	34.7741	16.5136	0.474882	-1.07436	0.149484	1	0.0935806	0.416879	0.770785	0.0964891	0.0828034	0.239394	GeneID:100149701,Genbank:XM_021481117.1	uncharacterized LOC100149701
LOC100149761	0.207573	0	0.415146	Inf	Inf	0.965525	1	0	0	0	0	0.125761	0	GeneID:100149761,Genbank:XM_009292632.3	dispanin subfamily A member 2b-like
LOC100149773	0	0	0					0	0	0	0	0	0	GeneID:100149773,Genbank:XM_021470777.1	intestinal mucin-like protein
LOC100149796	0.392897	0.785794	0	0	#NAME?	0.69479	1	0	0.0663297	0	0	0	0	GeneID:100149796,Genbank:XM_021478123.1	macrophage mannose receptor 1-like
LOC100149863	38.8685	23.7334	54.0036	2.27543	1.18614	0.285704	1	1.44023	1.35272	1.87665	1.73164	4.70204	1.4581	GeneID:100149863,Genbank:NM_001103128.1	hairy-related 4.1-like
LOC100149889	27.9063	18.7584	37.0543	1.97534	0.982103	0.186931	1	0.364552	0.885201	0.697312	0.843581	1.09085	0.748197	GeneID:100149889,Genbank:XM_001922971.7	gastrula zinc finger protein XlCGF49.1-like
LOC100149931	3.88997	3.25854	4.5214	1.38755	0.472544	0.76881	1	0.0444385	0.087577	0.0351887	0.0541044	0.068966	0.0680854	GeneID:100149931,Genbank:XM_021477611.1	GTPase IMAP family member 8-like
LOC100149932	0	0	0					0	0	0	0	0	0	GeneID:100149932,Genbank:XM_021478130.1	B-cell receptor CD22-like
LOC100149959	0	0	0					0	0	0	0	0	0	GeneID:100149959,Genbank:XM_021468332.1	serine/threonine-protein kinase pim-2-like
LOC100149966	1.03786	0	2.07573	Inf	Inf	0.415266	1	0	0	0	0	0	0	GeneID:100149966,Genbank:XM_021467067.1	uncharacterized LOC100149966
LOC100149991	10.3515	15.0498	5.65317	0.375631	-1.41261	0.112694	1	0.142873	0.190594	0.328648	0.0836754	0.0543255	0.0651515	GeneID:100149991,Genbank:XM_003200506.5	E3 ubiquitin-protein ligase TRIM39-like
LOC100150003	0	0	0					0	0	0	0	0	0	GeneID:100150003,Genbank:XM_021476556.1	uncharacterized LOC100150003
LOC100150005	0	0	0					0	0	0	0	0	0	GeneID:100150005,Genbank:XM_009292665.3	1-phosphatidylinositol phosphodiesterase-like
LOC100150033	4.09553	3.78521	4.40585	1.16396	0.219045	1	1	0	0.149489	0.170414	0.0651456	0.0851375	0.100778	GeneID:100150033,Genbank:XM_021481303.1	protocadherin alpha-7-like
LOC100150038	3.15732	3.68682	2.62782	0.71276	-0.488511	0.968664	1	0.25256	0.220928	0.164136	0	0.11086	0.32025	GeneID:100150038,Genbank:XM_005172397.4	histone H4
LOC100150095	9.2495	8.62526	9.87373	1.14475	0.195027	0.972957	1	0.0600584	0.0271983	0.0690368	0.0140627	0.0134266	0.0265674	GeneID:100150095,Genbank:XM_001923710.7	oocyte zinc finger protein XlCOF6-like
LOC100150106	0	0	0					0	0	0	0	0	0	GeneID:100150106,Genbank:XM_001920449.6	serine/threonine-protein kinase pim-1-like
LOC100150142	2.30987	1.57489	3.04485	1.93337	0.951117	0.617023	1	0.0393435	0.0490062	0.19696	0.149791	0	0.277457	GeneID:100150142,Genbank:XM_021474743.1	alpha-(1,3)-fucosyltransferase 9-like
LOC100150177	0	0	0					0	0	0	0	0	0	GeneID:100150177,Genbank:XM_017356789.1	B-cell receptor CD22-like
LOC100150229	86.0992	73.6462	98.5522	1.33818	0.420276	0.512912	1	0.981248	2.27004	2.49703	1.86637	1.46646	2.40923	GeneID:100150229,Genbank:XM_001923522.7	zinc finger and SCAN domain-containing protein 5B-like
LOC100150236	1.16541	0.785794	1.54503	1.9662	0.975407	0.868618	1	0	0.0360582	0.017964	0	0.0180881	0.0176448	GeneID:100150236,Genbank:XM_005163411.4	uncharacterized LOC100150236
LOC100150253	0	0	0					0	0	0	0	0	0	GeneID:100150253,Genbank:XM_021477352.1	mannose-binding protein C-like
LOC100150280	9.23289	13.3471	5.11869	0.383507	-1.38268	0.164653	1	0.105966	0.246123	0.142001	0	0.0905392	0.0760351	GeneID:100150280,Genbank:XM_021475300.1	NACHT, LRR and PYD domains-containing protein 12-like
LOC100150296	230.162	181.01	279.314	1.54309	0.625818	0.437247	1	4.16772	6.99848	6.41138	6.23154	10.2107	3.39209	GeneID:100150296,Genbank:XM_001921793.6	uncharacterized LOC100150296
LOC100150424	0.207573	0	0.415146	Inf	Inf	0.965525	1	0	0	0	0	0.0320555	0	GeneID:100150424,Genbank:XM_017355922.2	B-cell receptor CD22-like
LOC100150565	14.1086	14.5858	13.6314	0.934569	-0.0976271	0.848633	1	0.502322	1.84151	2.06589	0.609919	1.09032	1.08205	GeneID:100150565,Genbank:XM_005171407.4	dual specificity protein phosphatase 14-like
LOC100150619	7.83439	10.9646	4.70418	0.429033	-1.22084	0.286727	1	0.300245	0.235641	0.28767	0.0484453	0.142285	0.136107	GeneID:100150619,Genbank:NM_001327999.1	gastrula zinc finger protein XlCGF8.2DB-like
LOC100150651	58.5243	61.1331	55.9156	0.914655	-0.128701	0.723661	1	0.137475	0.945675	2.0618	0.510558	0.580036	0.837678	GeneID:100150651,Genbank:XM_021476410.1	novel protein similar to human and mouse cyclin M4 (CNNM4)
LOC100150661	0	0	0					0	0	0	0	0	0	GeneID:100150661,Genbank:XM_021478147.1	B-cell receptor CD22-like
LOC100150670	26.5355	24.4402	28.6308	1.17146	0.228313	0.945026	1	0.153552	0.476703	1.24453	0.546232	0.381995	0.608662	GeneID:100150670,Genbank:XM_017353361.2	zinc finger protein 271-like
LOC100150676	53.6934	63.959	43.4279	0.678997	-0.558523	0.362767	1	0.140577	0.4576	0.851764	0.36579	0.0713917	0.291341	GeneID:100150676,Genbank:XM_009295640.3	clustered mitochondria protein homolog
LOC100150699	24.834	22.0541	27.6139	1.2521	0.324351	0.817764	1	0.076302	0.31612	0.660712	0.220939	0.292604	0.278566	GeneID:100150699,Genbank:XM_021467770.1	uncharacterized LOC100150699
LOC100150707	0.415146	0	0.830292	Inf	Inf	0.689979	1	0	0	0	0	0.0862131	0	GeneID:100150707,Genbank:XM_017351431.2	1-phosphatidylinositol phosphodiesterase-like
LOC100150811	2.88342	0	5.76684	Inf	Inf	0.0100224	0.372572	0	0	0	0.110568	0.212412	0.139874	GeneID:100150811,Genbank:XM_021480780.1	uncharacterized LOC100150811
LOC100150834	32.8085	35.8966	29.7205	0.827948	-0.272388	0.776973	1	3.22824	2.29299	3.16394	2.59247	0.504711	2.77315	GeneID:100150834,Genbank:XM_021466795.1	Y+L amino acid transporter 2-like
LOC100150882	7.30209	4.91636	9.68781	1.97053	0.978581	0.426482	1	0.136897	0.318677	0.360448	0.191947	0.673878	0.271961	GeneID:100150882,Genbank:XM_001923122.6	uncharacterized LOC100150882
LOC100150906	0.654953	1.30991	0	0	#NAME?	0.506289	1	0.137822	0.149806	0	0	0	0	GeneID:100150906,Genbank:XM_021480942.1	probable N-acetyltransferase CML5
LOC100151028	0.937241	1.57489	0.299588	0.190227	-2.39421	0.579649	1	0.0288065	0.0309428	0.122368	0	0	0.0302083	GeneID:100151028,Genbank:XM_001923874.6	uncharacterized LOC100151028
LOC100151049	111.759	98.1877	125.331	1.27644	0.35213	0.664842	1	8.42812	9.17979	5.95513	4.97775	13.2663	4.92995	GeneID:100151049,Genbank:NM_001162527.4	lysosomal-associated protein transmembrane 5
LOC100151059	5.9562	6.74663	5.16578	0.765683	-0.385181	0.716089	1	0.0844732	0.0510018	0.263801	0	0.189557	0.0172576	GeneID:100151059,Genbank:XM_017352481.2	leucine-rich repeat and immunoglobulin-like domain-containing nogo receptor-interacting protein 3
LOC100151078	0.87848	1.75696	0	0	#NAME?	0.298695	1	0.0186086	0	0.0778702	0	0	0	GeneID:100151078,Genbank:XM_002666193.6	novel protein similar to vertebrate amiloride-sensitive cation channel 2 neuronal (ACCN2)
LOC100151089	0	0	0					0	0	0	0	0	0	GeneID:100151089,Genbank:XM_001920095.5	uncharacterized LOC100151089
LOC100151145	14.2936	19.5909	8.99635	0.45921	-1.12277	0.169418	1	0.124304	0.844226	1.41608	0.175983	0.133934	0.330447	GeneID:100151145,Genbank:XM_001919986.6	gastrula zinc finger protein XlCGF8.2DB-like
LOC100151165	0	0	0					0	0	0	0	0	0	GeneID:100151165,Genbank:XM_021478098.1	GTPase IMAP family member 8-like
LOC100151192	0.207573	0	0.415146	Inf	Inf	0.965525	1	0	0	0	0	0.0410278	0	GeneID:100151192,Genbank:XM_001923754.6	uncharacterized LOC100151192
LOC100151196	39.0516	27.5669	50.5362	1.83322	0.874378	0.190263	1	0.321697	0.419068	0.219039	0.546332	0.484985	0.329937	GeneID:100151196,Genbank:XM_009299757.3	PH and SEC7 domain-containing protein 1-like
LOC100151285	0.114993	0.229985	0	0	#NAME?	1	1	0	0	0.00901514	0	0	0	GeneID:100151285,Genbank:XM_021472474.1	GTPase IMAP family member 8-like
LOC100151294	0.967697	0.689956	1.24544	1.8051	0.852077	1	1	0	0	0.0807222	0	0	0	GeneID:100151294,Genbank:XM_017355504.2	gastrula zinc finger protein xLCGF3.1-like
LOC100151328	0	0	0					0	0	0	0	0	0	GeneID:100151328,Genbank:XM_017355918.2	B-cell receptor CD22
LOC100151333	59.5004	51.399	67.6019	1.31524	0.395324	0.596787	1	0.312949	1.1744	1.1107	0.428067	1.16274	0.957377	GeneID:100151333,Genbank:XM_009295865.3	gastrula zinc finger protein XlCGF57.1-like
LOC100151335	31.4928	26.7944	36.1913	1.35071	0.433713	0.652457	1	0.709483	0.663113	0.746901	0.397618	1.5555	0.564179	GeneID:100151335,Genbank:XM_001923441.7	PI-PLC X domain-containing protein 1-like
LOC100151419	0	0	0					0	0	0	0	0	0	GeneID:100151419,Genbank:XM_001922145.5	uncharacterized LOC100151419
LOC100151468	0	0	0					0	0	0	0	0	0	GeneID:100151468,Genbank:XM_001921723.7	polymeric immunoglobulin receptor-like
LOC100151486	7.82818	10.4202	5.23614	0.502498	-0.992811	0.287942	1	0.107761	0.490517	0.348629	0.059954	0.175837	0.141467	GeneID:100151486,Genbank:XM_017353308.2	insulin-like growth factor-binding protein complex acid labile subunit
LOC100151490	36.1189	35.3519	36.8859	1.04339	0.0612826	0.983791	1	1.07004	1.69611	1.2003	0.462584	2.18683	0.402112	GeneID:100151490,Genbank:XM_009292760.3	cdc42 effector protein 3-like
LOC100151503	47.8329	47.7857	47.8801	1.00198	0.00284982	0.867556	1	0.105132	0.222505	0.72136	0.0838503	0.356959	0.226321	GeneID:100151503,Genbank:XM_021475755.1	gastrula zinc finger protein XlCGF8.2DB
LOC100151570	0	0	0					3.44e-06	0.318443	0.575986	0.187923	0.505664	0.157965	GeneID:100151570,Genbank:XM_005174001.4	gastrula zinc finger protein XlCGF57.1-like
LOC100151603	0.277905	0.555809	0	0	#NAME?	0.849506	1	0	0.02214	0	0	0	0	GeneID:100151603,Genbank:XM_021479280.1	uncharacterized LOC100151603
LOC100216314	0	0	0					0	0	0	0	0	0	GeneID:100216314,Genbank:NM_001142267.2	chemokine CCL-CUj
LOC100301575	0.207573	0	0.415146	Inf	Inf	0.965525	1	0	0	0	0	0.116056	0	GeneID:100301575,Genbank:NM_001160365.1	novel rhamnose binding lectin-like
LOC100329231	0	0	0					0	0	0	0	0	0	GeneID:100329231,Genbank:XM_021467107.1	serine/threonine-protein kinase pim-3-like
LOC100329245	1.0716	1.42783	0.715363	0.501014	-0.997078	0.762086	1	0	0.0143822	0.0568168	0.0151298	0	0.0143504	GeneID:100329245,Genbank:XM_021470251.1	cadherin-7-like
LOC100329290	2.3176	0.229985	4.40522	19.1544	4.2596	0.0706324	1	0	0	0.10509	0.224044	0.536836	0.436604	GeneID:100329290,Genbank:XM_002666944.5	histone H2B 1/2
LOC100329294	9.22816	8.76977	9.68656	1.10454	0.143445	0.930216	1	0.778741	0.29737	0.304488	0.153753	0.296816	0.45148	GeneID:100329294,Genbank:XM_021478167.1	uncharacterized LOC100329294
LOC100329344	121.999	117.225	126.773	1.08145	0.112966	0.825957	1	3.6161	2.74344	2.71142	3.38445	2.11326	2.29139	GeneID:100329344,Genbank:XM_002665278.6	putative E3 ubiquitin-protein ligase UBR7
LOC100329351	5.98092	7.1396	4.82225	0.675424	-0.566136	0.610961	1	0.229273	1.24926	0.675455	0.42889	0.0835486	0.409135	GeneID:100329351,Genbank:XM_002666175.4	SLAM family member 5-like
LOC100329358	2.1416	2.8531	1.4301	0.501242	-0.99642	0.740099	1	0.258838	0.0629084	0.188155	0.0645737	0.0627705	0.0586857	GeneID:100329358,Genbank:XM_021478074.1	histone H4
LOC100329375	866.932	685.193	1048.67	1.53048	0.61398	0.632951	1	55.2348	77.1151	57.1639	46.8237	155.037	23.6429	GeneID:100329375,Genbank:XM_009298912.3	CD59 glycoprotein-like
LOC100329398	5.73261	0	11.4652	Inf	Inf	0.00463411	0.228407	0	0	0	0.455218	1.26773	0.435306	GeneID:100329398,Genbank:XM_021469676.1	CD48 antigen-like
LOC100329433	0.138952	0.277905	0	0	#NAME?	1	1	0	0.0408543	0	0	0	0	GeneID:100329433,Genbank:XM_002665609.5	1-acylglycerol-3-phosphate O-acyltransferase ABHD5-like
LOC100329477	45.991	60.3622	31.6198	0.523834	-0.932817	0.221868	1	0.463472	0.27034	0.478321	0.115802	0.0831444	0.321252	GeneID:100329477,Genbank:XM_021478538.1	solute carrier family 12 member 2-like
LOC100329480	7.35545	8.39197	6.31893	0.752973	-0.409329	0.734203	1	0.124551	0.127108	0.409835	0.0330787	0.127312	0.188493	GeneID:100329480,Genbank:XM_021479924.1	tripartite motif-containing protein 14-like
LOC100329486	76.9638	51.0366	102.891	2.01602	1.01151	0.564117	1	0.198431	0.120088	0.208029	0.0665092	0.624876	0.0860329	GeneID:100329486,Genbank:XM_002665313.6	uncharacterized LOC100329486
LOC100329495	19.3769	31.6744	7.07949	0.223508	-2.1616	0.153261	1	0	0.491699	1.25598	0.0158008	0.138009	0.0873461	GeneID:100329495,Genbank:XM_017356232.2	calcium-binding protein 7-like
LOC100329520	29.4813	22.032	36.9306	1.67623	0.745218	0.319667	1	0.167186	0.699657	1.08624	0.679966	0.672899	1.15442	GeneID:100329520,Genbank:XM_009302773.3	inhibin beta B chain-like
LOC100329560	25.9267	25.9736	25.8799	0.996395	-0.00521001	0.834127	1	0.90309	0.933577	0.829525	0.684868	0.436471	1.29259	GeneID:100329560,Genbank:XM_005172399.4	histone H2B 1/2
LOC100329579	0.416857	0.833714	0	0	#NAME?	0.682697	1	0	0.0869433	0	0	0	0	GeneID:100329579,Genbank:XM_021474832.1	ecto-ADP-ribosyltransferase 5-like
LOC100329607	25.3314	33.1022	17.5606	0.530495	-0.914588	0.37612	1	0.0259697	0.766774	2.10619	0.448547	0.184404	0.4006	GeneID:100329607,Genbank:XM_009298954.3	ATP-sensitive inward rectifier potassium channel 10
LOC100329627	141.103	114.351	167.854	1.46788	0.553734	0.462524	1	2.61856	4.50994	4.01797	2.11851	6.28265	3.28751	GeneID:100329627,Genbank:XM_002666122.6	zinc finger protein 180-like
LOC100329650	1.24221	1.88524	0.599175	0.317824	-1.6537	0.852422	1	0	0	0	0	0	0.0424722	GeneID:100329650,Genbank:XM_017355660.1	NLR family CARD domain-containing protein 3-like
LOC100329687	24.5754	33.144	16.0067	0.482946	-1.05007	0.248379	1	0.0310608	0.747523	1.0961	0.106462	0.276702	0.229634	GeneID:100329687,Genbank:XM_021468202.1	solute carrier family 45 member 4-like
LOC100329723	5.36082	4.30602	6.41562	1.48992	0.575234	0.798702	1	0.0256276	0.312935	0.143652	0.20621	0.197026	0.0553672	GeneID:100329723,Genbank:XM_017355383.2	gastrula zinc finger protein XlCGF8.2DB-like
LOC100329748	94.0349	123.739	64.3303	0.519886	-0.943733	0.0959928	1	1.71907	1.15047	1.38065	0.907605	0.358627	0.892586	GeneID:100329748,Genbank:XM_021470414.1	myosin-7-like
LOC100329768	4.62981	5.33802	3.9216	0.734654	-0.444863	0.703277	1	0.107213	0.396661	0.117459	0.0825935	0.157965	0.0771224	GeneID:100329768,Genbank:XM_009293930.3	G-protein coupled receptor 20-like
LOC100329772	0	0	0					0	0	0	0	0	0	GeneID:100329772,Genbank:XM_021472088.1	GTPase IMAP family member 8-like
LOC100329773	34.3833	44.8413	23.9253	0.533555	-0.90629	0.13683	1	0.446126	0.921668	1.13414	0.357287	0.272784	0.333039	GeneID:100329773,Genbank:XM_005173042.4	transmembrane protein 121-like
LOC100329795	1.66324	0.833714	2.49276	2.98995	1.58012	0.599875	1	0	0.0188666	0	0	0.0566958	0	GeneID:100329795,Genbank:XM_017356543.2	potassium/sodium hyperpolarization-activated cyclic nucleotide-gated channel 2-like
LOC100329806	0.950359	1.90072	0	0	#NAME?	0.280042	1	0.027886	0.068446	0.136643	0	0	0	GeneID:100329806,Genbank:XM_021466859.1	carcinoembryonic antigen-related cell adhesion molecule 5-like
LOC100329813	50.1207	68.594	31.6474	0.461373	-1.116	0.481221	1	2.09181	0.528305	0.559106	0.38986	0.244003	0.663739	GeneID:100329813,Genbank:XM_021470415.1	myosin-7
LOC100329816	0	0	0					0	0	0	0	0	0	GeneID:100329816,Genbank:XM_021476090.1	serine/threonine-protein kinase pim-3-like
LOC100329825	0	0	0					0	0	0	0	0	0	GeneID:100329825,Genbank:XM_009304100.3	E3 ubiquitin-protein ligase RBBP6
LOC100329833	181.53	174.878	188.183	1.07608	0.105785	0.91582	1	0.94789	2.62947	3.35024	1.44749	1.95415	2.18076	GeneID:100329833,Genbank:XM_002664315.6	uncharacterized LOC100329833
LOC100329844	50.2442	53.8222	46.6662	0.867043	-0.205825	0.592616	1	0.480554	1.95272	3.26116	0.870564	1.30628	1.30979	GeneID:100329844,Genbank:XM_021469387.1	gastrula zinc finger protein XlCGF17.1-like
LOC100329848	23.1686	25.1634	21.1738	0.84145	-0.24905	0.678934	1	0.0614032	0.143171	0.120472	0.0333304	0.118591	0.0671145	GeneID:100329848,Genbank:XM_021474811.1	uncharacterized LOC100329848
LOC100329853	1.18354	1.95194	0.415146	0.212683	-2.23322	0.465974	1	0.176555	0.0921575	0.273692	0	0	0	GeneID:100329853,Genbank:XM_002667312.6	C-type mannose receptor 2-like
LOC100329885	4.55933	5.19832	3.92034	0.754156	-0.407065	0.885958	1	0.277054	0.0325228	0.0655882	0	0.192288	0.0628624	GeneID:100329885,Genbank:XM_017351273.2	zinc finger protein 239-like
LOC100329917	0.149794	0	0.299588	Inf	Inf	0.96539	1	0	0	0	0	0	0	GeneID:100329917,Genbank:XM_017357499.2	E3 ubiquitin-protein ligase RBBP6-like
LOC100330007	32.5252	35.6923	29.3581	0.822533	-0.281854	0.632514	1	0.162752	0.427333	0.757639	0.126124	0.397867	0.359772	GeneID:100330007,Genbank:XM_021472085.1	GTPase IMAP family member 8-like
LOC100330009	0	0	0					0	0	0	0	0	0	GeneID:100330009,Genbank:XM_021475905.1	serine/threonine-protein kinase pim-3
LOC100330028	9.23217	7.34705	11.1173	1.51316	0.597566	0.729892	1	0.0819949	0.293893	0.656922	0.0390244	0.473882	0.225725	GeneID:100330028,Genbank:XM_021468330.1	homer protein homolog 3-like
LOC100330084	50.4478	50.7487	50.1469	0.988141	-0.0172106	0.85317	1	0.345639	2.85934	4.20977	1.10346	1.47039	2.19046	GeneID:100330084,Genbank:XM_002665015.5	uncharacterized LOC100330084
LOC100330143	103.406	86.5333	120.278	1.38996	0.475042	0.541178	1	0.887722	2.06292	2.0944	1.21327	2.40121	1.34428	GeneID:100330143,Genbank:XM_021476070.1	piggyBac transposable element-derived protein 4-like
LOC100330151	0.984431	0.654953	1.31391	2.00611	1.0044	0.727684	1	0.0318531	0.035742	0	0	0.0353732	0.103499	GeneID:100330151,Genbank:XM_009291044.2	serine/threonine-protein kinase pim-1-like
LOC100330159	19.8132	16.9698	22.6566	1.33512	0.416967	0.632741	1	0.139169	0.256544	0.0947788	0.190124	0.182012	0.16961	GeneID:100330159,Genbank:XM_009299877.3	uncharacterized protein C16orf96 homolog
LOC100330186	249.487	318.951	180.024	0.564424	-0.825147	0.133602	1	2.12208	3.37008	5.97781	1.20468	1.32344	2.49973	GeneID:100330186,Genbank:XM_005164607.4	coiled-coil domain-containing protein 136-like
LOC100330188	6.83828	10.101	3.57555	0.35398	-1.49826	0.159005	1	0.0984836	0.169522	0.286139	0.0194441	0.0189076	0.0182372	GeneID:100330188,Genbank:XM_017355493.2	gastrula zinc finger protein XlCGF57.1-like
LOC100330229	0.338318	0.377049	0.299588	0.79456	-0.331773	1	1	0.0315084	0	0	0	0	0	GeneID:100330229,Genbank:XM_021481147.1	serine/threonine-protein kinase pim-1-like
LOC100330246	12.3724	16.0461	8.69865	0.542105	-0.883356	0.291364	1	0.125017	0.272976	0.405455	0.142238	0.0303594	0.132792	GeneID:100330246,Genbank:XM_021468595.1	claudin-20
LOC100330250	0.838881	1.26199	0.415775	0.329461	-1.60182	0.760234	1	0.134122	0.0751364	0.0757886	0	0	0	GeneID:100330250,Genbank:XM_002663112.6	uncharacterized LOC100330250
LOC100330257	17.9783	15.9761	19.9805	1.25065	0.322678	0.772099	1	0.435658	0.975981	0.924049	0.650803	0.849605	0.570036	GeneID:100330257,Genbank:XM_002665125.6	ras-related protein Rab-39A-like
LOC100330283	4.26836	6.6921	1.84461	0.27564	-1.85914	0.174561	1	0.0155354	0.110492	0.297677	0	0.047518	0.031347	GeneID:100330283,Genbank:XM_005174099.4	potassium voltage-gated channel subfamily A member 3-like
LOC100330348	2.02959	2.09901	1.96017	0.933857	-0.0987266	1	1	0.0724428	0.0282778	0.0850225	0	0.113192	0.0275902	GeneID:100330348,Genbank:XM_002666739.6	uncharacterized LOC100330348
LOC100330349	21.0392	20.345	21.7334	1.06824	0.0952386	0.994697	1	0.0777742	0.700024	1.08784	0.563137	0.232906	0.466772	GeneID:100330349,Genbank:XM_017355444.1	protein NLRC3
LOC100330380	0.838566	1.26199	0.415146	0.328962	-1.60401	0.760298	1	0.0701422	0.0961424	0.0483845	0	0.0475146	0	GeneID:100330380,Genbank:XM_021475890.1	GTPase IMAP family member 4-like
LOC100330441	7.29886	5.15926	9.43846	1.82942	0.871387	0.51496	1	0.246938	0.300518	0.241505	0.425536	0.363074	0.0577789	GeneID:100330441,Genbank:XM_021476128.1	uncharacterized LOC100330441
LOC100330485	0.808358	0.785794	0.830921	1.05743	0.0805596	1	1	0	0	0.0537432	0.0571059	0.0539966	0	GeneID:100330485,Genbank:XM_021470420.1	uncharacterized LOC100330485
LOC100330501	25.3839	36.4198	14.348	0.393963	-1.34387	0.0478601	0.94877	0.398565	0.919548	1.79213	0.2382	0.319072	0.338057	GeneID:100330501,Genbank:XM_009297569.3	RNA-binding Raly-like protein
LOC100330530	165.888	86.4087	245.367	2.83961	1.50569	0.00893561	0.346586	0.875068	1.53233	1.90961	2.91598	2.22591	4.0791	GeneID:100330530,Genbank:XM_002667279.6	olfactomedin-like protein 2A
LOC100330546	0.396412	0.377049	0.415775	1.10271	0.141053	1	1	0.0307442	0	0	0	0	0	GeneID:100330546,Genbank:XM_002665591.6	uncharacterized LOC100330546
LOC100330554	65.7158	72.7619	58.6697	0.806324	-0.310568	0.558544	1	0.501662	0.636225	1.26868	0.514939	0.335183	0.703856	GeneID:100330554,Genbank:XM_009293348.3	gamma-aminobutyric acid receptor subunit rho-1-like
LOC100330563	0	0	0					0	0	0	0	0	0	GeneID:100330563,Genbank:XM_017351205.1	sialic acid-binding Ig-like lectin 11
LOC100330575	282.702	213.227	352.178	1.65166	0.723916	0.216939	1	1.08039	3.23005	3.92884	3.97917	1.70945	4.55238	GeneID:100330575,Genbank:XM_002666910.6	proprotein convertase subtilisin/kexin type 5-like
LOC100330644	140.902	136.575	145.23	1.06337	0.0886467	0.882355	1	0.630613	1.20208	2.58306	1.07533	0.610905	1.89643	GeneID:100330644,Genbank:XM_021469974.1	round spermatid basic protein 1-like
LOC100330650	5.75068	7.62496	3.8764	0.508383	-0.976011	0.372946	1	0.0468699	0.231289	0.435161	0.13281	0	0.15051	GeneID:100330650,Genbank:XM_002663659.6	alpha-2B adrenergic receptor-like
LOC100330653	2.23716	0.96786	3.50645	3.62289	1.85714	0.432146	1	0	0.0298524	0.0291382	0.0636053	0.0899075	0.0304581	GeneID:100330653,Genbank:XM_017351112.2	T-box transcription factor TBX1-like
LOC100330683	0	0	0					0	0	0	0	0	0	GeneID:100330683,Genbank:XM_021475508.1	uncharacterized LOC100330683
LOC100330690	4.24536	0	8.49072	Inf	Inf	0.0092436	0.355372	0	0	0	0.255516	0.454057	0.0796806	GeneID:100330690,Genbank:XM_002667421.6	uncharacterized LOC100330690
LOC100330706	15.0221	8.22538	21.8188	2.65262	1.40742	0.298661	1	0.0190765	0.3474	0.41428	0.189818	0.870343	0.317991	GeneID:100330706,Genbank:XM_005161539.4	gastrula zinc finger protein XlCGF49.1-like
LOC100330743	1.98008	2.22985	1.73031	0.775978	-0.365912	0.974681	1	0.0247055	0.0536109	0.0265269	0.0552376	0	0.0782437	GeneID:100330743,Genbank:XM_002664997.6	uncharacterized LOC100330743
LOC100330744	0.322566	0.229985	0.415146	1.8051	0.852077	1	1	0	0	0	0	0.0122673	0	GeneID:100330744,Genbank:XM_021474828.1	proteoglycan 4-like
LOC100330746	100.659	87.5001	113.818	1.30078	0.379374	0.724895	1	0.628919	0.908808	1.04331	4.5568	0.911913	0.425187	GeneID:100330746,Genbank:NM_001328713.1	secretogranin V
LOC100330805	126.188	92.9163	159.459	1.71616	0.779186	0.193879	1	2.64671	2.75831	2.31777	3.75059	3.4238	2.71685	GeneID:100330805,Genbank:XM_021477339.1	sciellin-like
LOC100330838	103.78	88.8421	118.718	1.33628	0.418224	0.44504	1	2.09456	3.18614	3.95528	3.79964	2.28722	4.51881	GeneID:100330838,Genbank:XM_002665807.6	uncharacterized LOC100330838
LOC100330861	119.729	157.736	81.7216	0.51809	-0.948727	0.110493	1	1.60346	2.53311	4.14578	0.985832	0.391169	1.97609	GeneID:100330861,Genbank:XM_002665430.6	fibulin-7-like
LOC100330864	1275.25	1184.48	1366.02	1.15326	0.205724	0.594636	1	30.0188	24.0451	22.246	29.2975	22.6183	26.1946	GeneID:100330864,Genbank:NM_001351701.1	ribonucleotide reductase regulatory subunit M2
LOC100330866	0.264786	0.229985	0.299588	1.30264	0.381436	1	1	0	0.0108593	0.0108881	0	0	0.0106813	GeneID:100330866,Genbank:XM_017354635.2	GTPase IMAP family member 8-like
LOC100330882	0.977519	1.53989	0.415146	0.269594	-1.89114	0.639743	1	0.0952249	0	0	0	0	0	GeneID:100330882,Genbank:XM_021479424.1	serine protease HTRA2, mitochondrial-like
LOC100330916	43.4937	24.6393	62.3482	2.53043	1.33938	0.0446323	0.913355	0.0156861	0.0295654	0.0260121	0.0313837	0.0581157	0.0557524	GeneID:100330916,Genbank:XM_021478214.1	uncharacterized LOC100330916
LOC100330978	192.478	172.526	212.431	1.2313	0.300179	0.427826	1	1.47575	1.01376	1.47833	0.952169	0.726352	2.51458	GeneID:100330978,Genbank:XM_021468601.1	FYN-binding protein
LOC100331003	17.5903	15.7862	19.3945	1.22857	0.296984	0.926051	1	0.0269042	0.508354	0.961362	0.117079	0.752864	0.472631	GeneID:100331003,Genbank:XM_005168460.4	zinc finger protein 583-like
LOC100331045	2.40898	4.81796	0	0	#NAME?	0.0366103	0.826801	0.0838857	0.216741	0.162645	0	0	0	GeneID:100331045,Genbank:XM_021469454.1	uncharacterized LOC100331045
LOC100331049	0.903891	1.50819	0.299588	0.19864	-2.33177	0.768699	1	0.222305	0	0	0	0	0.0392582	GeneID:100331049,Genbank:XM_002665855.5	serine protease HTRA2, mitochondrial-like
LOC100331050	2.24873	2.83688	1.66058	0.585355	-0.772615	0.66377	1	0.0136721	0.0108684	0.0272171	0	0.0215067	0	GeneID:100331050,Genbank:XM_005161536.4	GTPase IMAP family member 8
LOC100331054	3.69959	3.29355	4.10563	1.24657	0.317962	0.920008	1	0.0218837	0.0490728	0.124407	0	0.0982936	0.0478709	GeneID:100331054,Genbank:XM_009300727.3	gastrula zinc finger protein XlCGF57.1-like
LOC100331067	0.645131	0.45997	0.830292	1.8051	0.852077	1	1	0	0	0.192043	0.0494306	0.145964	0	GeneID:100331067,Genbank:XM_017354670.2	butyrophilin-like protein 2
LOC100331068	0.207888	0	0.415775	Inf	Inf	0.965526	1	0	0	0	0.0163185	0	0	GeneID:100331068,Genbank:XM_021472061.1	GTPase IMAP family member 8-like
LOC100331072	6.86255	9.01778	4.70732	0.522004	-0.937867	0.341097	1	0.0817923	0.240398	0.394948	0.135528	0.0219229	0.150023	GeneID:100331072,Genbank:XM_002661859.6	NLR family CARD domain-containing protein 3-like
LOC100331077	1.13268	1.067	1.19835	1.1231	0.167484	0.980212	1	0.0215815	0	0.0443793	0	0	0.0442243	GeneID:100331077,Genbank:XM_002667471.5	histamine H3 receptor-like
LOC100331115	86.2636	55.8924	116.635	2.08677	1.06127	0.100882	1	0.734696	2.23646	5.16123	4.10351	3.03211	5.78686	GeneID:100331115,Genbank:XM_002660982.5	RNA-binding protein MEX3D
LOC100331140	0	0	0					0	0	0	0	0	0	GeneID:100331140,Genbank:XM_021475419.1	macrophage mannose receptor 1-like
LOC100331149	120.007	208.456	31.5575	0.151387	-2.72368	8.33e-06	0.00151066	4.382	4.21377	4.58373	0.363732	0.509853	0.673617	GeneID:100331149,Genbank:XM_002667472.5	oxysterol-binding protein-related protein 1-like
LOC100331190	107.019	123.21	90.8278	0.737178	-0.439915	0.452769	1	0.779051	1.50939	4.01395	1.23183	0.478249	1.69126	GeneID:100331190,Genbank:NM_001302247.1	metabotropic glutamate receptor 7
LOC100331214	20.6615	24.3496	16.9733	0.69707	-0.520624	0.499029	1	0.419078	0.266282	0.879471	0.138887	0.395899	0.410456	GeneID:100331214,Genbank:XM_021469583.1	lipoprotein lipase-like
LOC100331216	21.4975	32.8022	10.1928	0.310735	-1.68624	0.183954	1	0.0305259	0.422916	1.05019	0.0473944	0.102584	0.176399	GeneID:100331216,Genbank:XM_009291479.3	gap junction delta-2 protein-like
LOC100331219	9.81327	10.031	9.59553	0.956587	-0.0640324	1	1	0.0799716	0.118152	0.26379	0.121344	0.0702673	0.159728	GeneID:100331219,Genbank:XM_021475622.1	gastrula zinc finger protein XlCGF57.1-like
LOC100331257	10.6515	9.05279	12.2503	1.35321	0.436384	0.83613	1	0.0222139	0.253196	0.564068	0.17351	0.306845	0.213132	GeneID:100331257,Genbank:XM_009304297.3	rho-related BTB domain-containing protein 2-like
LOC100331268	8.28879	8.12954	8.44804	1.03918	0.0554426	0.92063	1	0.0374198	0.486663	0.665801	0.35298	0.112886	0.149368	GeneID:100331268,Genbank:XM_021466575.1	phosphatase and actin regulator 1-like
LOC100331278	22.7246	29.3017	16.1475	0.551077	-0.859675	0.259036	1	0.253453	0.220919	0.507129	0.108332	0.0738852	0.173292	GeneID:100331278,Genbank:XM_021479351.1	adhesion G-protein coupled receptor G4-like
LOC100331287	82.5335	69.7784	95.2886	1.36559	0.449523	0.536598	1	0.406035	0.975471	1.34725	0.629641	1.37782	0.85508	GeneID:100331287,Genbank:XM_005163972.4	neurotrophin-3-like
LOC100331291	71.3173	61.7824	80.8522	1.30866	0.388092	0.426197	1	0.618423	0.582157	0.662562	0.543675	0.409394	0.85472	GeneID:100331291,Genbank:XM_009297417.3	suppressor of tumorigenicity 14 protein-like
LOC100331300	2.92264	3.8851	1.96017	0.504535	-0.986974	0.62288	1	0.0858545	0.0231434	0.0690551	0	0.0461017	0.0226968	GeneID:100331300,Genbank:XM_021478143.1	leishmanolysin-like peptidase
LOC100331306	1.01407	1.19785	0.830292	0.693154	-0.528751	0.855453	1	0	0.0203298	0.0824925	0	0.0410714	0	GeneID:100331306,Genbank:XM_002664239.6	serine/threonine-protein kinase 32C-like
LOC100331324	9.80314	4.82052	14.7858	3.06725	1.61695	0.385355	1	0.0840979	0.142064	0.354326	0.180321	0.923263	0.133549	GeneID:100331324,Genbank:XM_002667058.6	caspase-7-like
LOC100331330	17.8971	12.8826	22.9116	1.77849	0.830656	0.398567	1	0.0653668	1.05572	1.36586	0.518582	0.87892	0.497385	GeneID:100331330,Genbank:XM_017357144.2	leucine-rich repeat-containing protein 72-like
LOC100331349	226.198	128.246	324.15	2.52756	1.33775	0.0279977	0.706906	1.58177	3.81432	4.02929	7.46253	2.32833	8.12498	GeneID:100331349,Genbank:XM_017358160.2	unconventional myosin-XVIIIb-like
LOC100331359	0	0	0					0	0	0	0	0	0	GeneID:100331359,Genbank:XM_021472075.1	GTPase IMAP family member 7
LOC100331367	154.572	140.254	168.89	1.20418	0.26805	0.670975	1	3.62371	4.62915	4.25054	5.93036	2.98679	4.10049	GeneID:100331367,Genbank:XM_017352404.2	lysine-specific histone demethylase 1B-like
LOC100331378	0.264786	0.229985	0.299588	1.30264	0.381436	1	1	0	0	0	0	0	0.0456975	GeneID:100331378,Genbank:XM_009292660.2	1-phosphatidylinositol phosphodiesterase-like
LOC100331381	73.2433	86.0488	60.4378	0.702366	-0.509704	0.387297	1	0.416841	0.451368	1.14926	0.349756	0.197725	0.528129	GeneID:100331381,Genbank:XM_017352395.2	glutamate receptor ionotropic, kainate 5-like
LOC100331400	1.91947	1.34491	2.49402	1.85442	0.890966	0.836866	1	0.00873268	0.0245543	0.0163988	0.042981	0.00802506	0	GeneID:100331400,Genbank:XM_021472016.1	nucleoprotein TPR-like
LOC100331404	0	0	0					0	0	0	0	0	0	GeneID:100331404,Genbank:XM_009300726.3	gastrula zinc finger protein XlCGF8.2DB-like
LOC100331407	2.83523	5.67046	0	0	#NAME?	0.0158734	0.506782	0.141609	0.270484	0.267413	0	0	0	GeneID:100331407,Genbank:XM_002666718.4	tripartite motif-containing protein 16-like
LOC100331412	0.743252	0.654953	0.83155	1.26963	0.344412	1	1	0.16976	0.17109	0	0.3556	0	0	GeneID:100331412,Genbank:XM_002662197.5	histone H4
LOC100331417	16.5431	26.9746	6.11163	0.22657	-2.14197	0.0125394	0.432843	0.642195	2.60586	1.24366	0	0.659268	0.0530257	GeneID:100331417,Genbank:XM_021478559.1	glycosyltransferase family 92 protein F13G3.3-like
LOC100331422	0	0	0					0	0	0	0	0	0	GeneID:100331422,Genbank:XM_021466528.1	formyl peptide receptor 2-like
LOC100331436	7.14359	8.93486	5.35233	0.599038	-0.73928	0.406246	1	0.0609983	0.182656	0.286574	0.0777951	0.127673	0.0744722	GeneID:100331436,Genbank:XM_021476375.1	scavenger receptor cysteine-rich domain-containing group B protein-like
LOC100331451	1.032	2.064	0	0	#NAME?	0.296264	1	0.165502	0	0	0	6.27e-07	2.97e-08	GeneID:100331451,Genbank:XM_021468979.1	serine protease HTRA2, mitochondrial-like
LOC100331460	1.09999	0.654953	1.54503	2.35899	1.23817	0.724856	1	0.0322322	0.0357208	0	0	0.106347	0.034943	GeneID:100331460,Genbank:XM_002667059.6	beta-1,3-galactosyltransferase 2-like
LOC100331465	5.15458	5.78838	4.52078	0.781009	-0.356589	0.722827	1	0.0384027	0.123873	0.266146	0.042762	0.0622703	0.0811369	GeneID:100331465,Genbank:XM_017357750.2	cholecystokinin receptor-like
LOC100331467	0.138952	0.277905	0	0	#NAME?	1	1	0	0.0342371	0	0	0	0	GeneID:100331467,Genbank:XM_021480193.1	steroidogenic acute regulatory protein, mitochondrial-like
LOC100331480	1.4886	1.01578	1.96143	1.93096	0.949318	0.849573	1	0	0.0310715	0.0309752	0.0320125	0.0308881	0.0150348	GeneID:100331480,Genbank:XM_002667244.6	patched domain-containing protein 3-like
LOC100331484	225.419	259.031	191.808	0.740481	-0.433465	0.525308	1	16.7859	10.9388	8.04688	6.1603	8.53345	6.00521	GeneID:100331484,Genbank:NM_001351705.1	immediate early response 2-like
LOC100331492	404.156	464.451	343.861	0.74036	-0.433701	0.873926	1	4.9418	1.26206	1.75261	1.07177	1.79797	3.06421	GeneID:100331492,Genbank:XM_009295246.3	complement C3
LOC100331497	172.981	181.152	164.811	0.909792	-0.136392	0.810532	1	2.24992	3.34495	2.75178	1.32244	4.29232	0.694547	GeneID:100331497,Genbank:NM_001327888.1	U2 small nuclear ribonucleoprotein auxiliary factor 35 kDa subunit-related protein 1-like
LOC100331508	0	0	0					0	0	0	0	0	0	GeneID:100331508,Genbank:XM_009302838.1	uncharacterized LOC100331508
LOC100331510	23.6899	26.3623	21.0174	0.797252	-0.326892	0.655366	1	0.846718	0.640044	1.10983	0.507782	0.420042	0.616874	GeneID:100331510,Genbank:XM_002663855.5	solute carrier family 2, facilitated glucose transporter member 11-like
LOC100331538	9.7687	9.50103	10.0364	1.05635	0.0790826	1	1	0.179914	0.381663	0.21764	0.167319	0.408289	0.0515939	GeneID:100331538,Genbank:XM_005169417.4	uncharacterized LOC100331538
LOC100331609	0.322566	0.229985	0.415146	1.8051	0.852077	1	1	0	0	0.0119305	0	0.0117334	0	GeneID:100331609,Genbank:XM_005157982.4	GTPase IMAP family member 8-like
LOC100331639	1240.16	1209.82	1270.5	1.05016	0.0706145	0.710949	1	59.444	12.3372	18.7895	22.9156	10.6014	59.1951	GeneID:100331639,Genbank:XM_002661048.6	myosin-9-like
LOC100331665	54.7682	91.6868	17.8496	0.19468	-2.36083	0.00563424	0.258327	0.423266	1.68111	3.10752	0.114858	0.0874591	0.615755	GeneID:100331665,Genbank:XM_021480922.1	L-threonine ammonia-lyase-like
LOC100331676	1.73723	1.21407	2.26039	1.86183	0.896722	0.722567	1	0.0568892	0	0.0351106	0.0356997	0.0693586	0.0672682	GeneID:100331676,Genbank:XM_002661170.5	uncharacterized LOC100331676
LOC100331689	0	0	0					0	0	0	0	0	0	GeneID:100331689,Genbank:NM_001199372.1	trac-like
LOC100331692	98.8726	93.3811	104.364	1.11762	0.160424	0.834044	1	1.82851	3.18813	2.93131	2.04704	2.09906	2.44667	GeneID:100331692,Genbank:XM_009297072.3	ankyrin repeat domain-containing protein SOWAHB-like
LOC100331694	74.0079	76.6694	71.3464	0.930573	-0.103809	0.867587	1	1.16134	0.968395	0.83788	0.870461	0.542444	0.603456	GeneID:100331694,Genbank:XM_002667172.6	bromo adjacent homology domain-containing 1 protein-like
LOC100331704	295.379	230.463	360.295	1.56335	0.644642	0.18817	1	3.6627	0.872509	1.22133	2.01954	1.53595	3.76005	GeneID:100331704,Genbank:XM_021468200.1	collagen alpha-1(XIV) chain
LOC100331720	0.415146	0	0.830292	Inf	Inf	0.689979	1	0	0	0	0	0.054407	0	GeneID:100331720,Genbank:XM_002662420.5	uncharacterized LOC100331720
LOC100331743	6.22434	5.96458	6.48409	1.0871	0.120484	0.960284	1	0.687802	0.570387	0.472467	0.600673	0.284964	0.192239	GeneID:100331743,Genbank:XM_021467735.1	NAD(P) transhydrogenase, mitochondrial
LOC100331751	0.555809	1.11162	0	0	#NAME?	0.546502	1	0	0.0561123	0	0	0	0.0113771	GeneID:100331751,Genbank:XM_021472022.1	GTPase IMAP family member 8-like
LOC100331776	2.27269	1.75365	2.79172	1.59194	0.67079	0.914478	1	0	0.0736402	0.073552	0.0502744	0.024694	0.0234824	GeneID:100331776,Genbank:XM_009296350.3	uncharacterized LOC100331776
LOC100331807	16.1429	13.8811	18.4047	1.32588	0.406952	0.53897	1	0.359339	0.35745	0.357263	0.159533	0.38164	0.430241	GeneID:100331807,Genbank:XM_009295443.3	pyroglutamylated RFamide peptide receptor-like
LOC100331810	0.880342	1.34491	0.415775	0.309147	-1.69363	0.662046	1	0.0477513	0.0590885	0.118136	0.0595294	0	0	GeneID:100331810,Genbank:XM_002660946.5	polymeric immunoglobulin receptor-like
LOC100331830	0	0	0					0	0	0	0	0	0	GeneID:100331830,Genbank:XM_009296411.3	novel rhamnose binding lectin
LOC100331876	9.72998	11.363	8.09696	0.712572	-0.488891	0.572821	1	0.0682751	0.238333	0.318081	0.163709	0.0786517	0.0767476	GeneID:100331876,Genbank:XM_021467539.1	uronyl 2-sulfotransferase-like
LOC100331909	1.42272	2.1307	0.714733	0.335445	-1.57585	0.566715	1	0.0993324	0	0.431791	0.112333	0.10826	0.106806	GeneID:100331909,Genbank:XM_021469608.1	D-galactoside-specific lectin-like
LOC100331938	221.046	215.359	226.732	1.05281	0.0742418	0.934682	1	0.538081	4.57823	6.79361	2.39918	2.72223	3.6475	GeneID:100331938,Genbank:XM_002667580.6	activin receptor type-2B-like
LOC100331987	64.1432	76.2333	52.0531	0.682812	-0.550439	0.406948	1	0.140847	0.816453	1.66329	0.499157	0.208403	0.506081	GeneID:100331987,Genbank:XM_005155435.4	seizure 6-like protein
LOC100331996	833.594	284.623	1382.57	4.85754	2.28023	0.000110899	0.0127867	4.36672	2.85325	3.10656	16.0679	6.70837	16.3365	GeneID:100331996,Genbank:XM_002660790.6	uncharacterized LOC100331996
LOC100332004	0.403739	0.50789	0.299588	0.589867	-0.761538	1	1	0	0.0150373	0	0	0	0.0147829	GeneID:100332004,Genbank:XM_021475702.1	NLR family CARD domain-containing protein 3-like
LOC100332023	47.0624	38.9383	55.1864	1.41728	0.503122	0.461676	1	0.746707	1.49667	1.64621	1.42324	1.24379	1.64471	GeneID:100332023,Genbank:XM_002665730.6	uncharacterized LOC100332023
LOC100332035	15.539	11.2897	19.7883	1.75277	0.809639	0.567164	1	0.0312327	0.0644613	0.0653471	0.0189395	0.118257	0.0711721	GeneID:100332035,Genbank:XM_021475740.1	zinc finger protein 91-like
LOC100332070	1.06519	0.884938	1.24544	1.40737	0.493004	1	1	0.0305921	0.0341109	0.0344089	0	0.101579	0	GeneID:100332070,Genbank:XM_017355647.2	gastrula zinc finger protein XlCGF8.2DB-like
LOC100332081	44.7518	25.6399	63.8636	2.49079	1.3166	0.222433	1	0.293938	0.343896	0.574489	0.296053	1.29026	0.643629	GeneID:100332081,Genbank:XM_021478091.1	uncharacterized LOC100332081
LOC100332092	0	0	0					0	0	0	0	0	0	GeneID:100332092,Genbank:XM_021466403.1	CMRF35-like molecule 3
LOC100332095	956.036	913.097	998.976	1.09405	0.129682	0.703963	1	6.95662	6.38457	11.5204	6.80539	3.28011	11.9325	GeneID:100332095,Genbank:XM_009296950.3	la-related protein 4
LOC100332173	74.1556	53.4454	94.8657	1.775	0.82782	0.311732	1	1.00931	2.88047	7.36407	4.3994	1.60264	10.058	GeneID:100332173,Genbank:XM_002667327.6	WD repeat-containing protein 7-like
LOC100332177	23.5091	29.116	17.9022	0.614859	-0.701673	0.306908	1	0.492519	0.904021	0.773381	0.283828	0.503017	0.287319	GeneID:100332177,Genbank:XM_009304403.3	CASP8 and FADD-like apoptosis regulator
LOC100332187	46.4491	50.3754	42.5229	0.84412	-0.244481	0.593187	1	0.343737	2.43847	2.82095	1.38321	0.660736	1.22647	GeneID:100332187,Genbank:XM_005173868.4	sphingosine 1-phosphate receptor 3
LOC100332191	38.0352	52.3266	23.7438	0.453762	-1.13999	0.0599803	1	0.323892	0.55388	0.916295	0.233999	0.126281	0.203377	GeneID:100332191,Genbank:XM_021478473.1	transmembrane protein 132C
LOC100332221	7.90294	7.06328	8.74259	1.23775	0.307722	0.838526	1	0.354259	0.577746	0.727726	0.37004	0.501757	0.486103	GeneID:100332221,Genbank:XM_017357563.2	uncharacterized LOC100332221
LOC100332250	20.7599	19.9271	21.5927	1.08358	0.115811	1	1	0.189445	1.14771	1.24464	0.644531	1.04532	0.818101	GeneID:100332250,Genbank:XM_021467871.1	transmembrane protein 255B
LOC100332267	0.912409	0.277905	1.54691	5.56635	2.47673	0.559807	1	0	0.0511982	0	0.154909	0	0	GeneID:100332267,Genbank:XM_002660389.6	H-2 class II histocompatibility antigen, A-U alpha chain-like
LOC100332293	42.533	40.7952	44.2707	1.08519	0.117953	0.913323	1	0.538244	0.887795	1.0066	0.549547	0.792947	0.91306	GeneID:100332293,Genbank:XM_017358493.2	WD repeat domain phosphoinositide-interacting protein 1-like
LOC100332300	10.7567	10.7597	10.7536	0.999434	-0.000816105	0.99069	1	0.369001	0.695836	0.302347	0.493993	0.435704	0.124319	GeneID:100332300,Genbank:XM_003200645.5	gremlin-1
LOC100332323	2.02864	0	4.05728	Inf	Inf	0.0298606	0.736998	0	0	0	0	0.0282115	0.0534782	GeneID:100332323,Genbank:XM_021475743.1	uncharacterized LOC100332323
LOC100332329	517.461	448.514	586.407	1.30744	0.386749	0.397783	1	1.8929	1.97417	3.31846	2.30399	1.24081	4.11205	GeneID:100332329,Genbank:XM_009295954.3	myosin IXb-like
LOC100332340	12.243	12.2155	12.2704	1.0045	0.00647394	0.966839	1	0.0548765	0.122009	0.23003	0.0645542	0.0715503	0.0921766	GeneID:100332340,Genbank:XM_021477192.1	VPS10 domain-containing receptor SorCS1
LOC100332351	173.553	154.268	192.837	1.25001	0.321943	0.778143	1	3.2532	7.16519	5.79034	5.71678	6.8276	2.54435	GeneID:100332351,Genbank:XM_002666980.4	uncharacterized LOC100332351
LOC100332354	6.91863	9.91189	3.92538	0.396027	-1.33633	0.364886	1	0.0273611	0.169213	0.724239	0.180521	0	0.0493157	GeneID:100332354,Genbank:XM_002667291.5	protein shisa-6 homolog
LOC100332358	3.41839	3.26185	3.57493	1.09598	0.132223	0.939663	1	0.115847	0.128972	0.172079	0.088762	0.0870604	0.166282	GeneID:100332358,Genbank:XM_021477909.1	counting factor associated protein D-like
LOC100332369	38.3192	33.6921	42.9462	1.27467	0.350119	0.625071	1	0.306709	1.06619	1.14105	0.511259	0.79602	1.14492	GeneID:100332369,Genbank:XM_021467027.1	glucocorticoid-induced transcript 1 protein-like
LOC100332423	27.5425	38.5236	16.5613	0.429901	-1.21792	0.16128	1	0.0977375	0.674084	1.2457	0.160656	0.219013	0.365235	GeneID:100332423,Genbank:XM_009302594.3	probable G-protein coupled receptor 22
LOC100332428	9.31048	10.3406	8.28036	0.800761	-0.320556	0.748596	1	0.0591877	0.129243	0.154919	0.0668629	0.0642506	0.12712	GeneID:100332428,Genbank:XM_017358033.2	poly [ADP-ribose] polymerase 14
LOC100332433	1.19768	1.14993	1.24544	1.08306	0.115112	1	1	0	0	0.0425378	0	0	0	GeneID:100332433,Genbank:XM_021475182.1	gastrula zinc finger protein XlCGF8.2DB-like
LOC100332443	38.417	35.3337	41.5003	1.17452	0.232076	0.913357	1	0.110968	0.866327	0.960164	0.407912	0.789104	0.472663	GeneID:100332443,Genbank:XM_021466537.1	zinc finger protein 883-like
LOC100332446	55.5463	64.5257	46.5669	0.721679	-0.47057	0.424431	1	2.33388	3.35865	3.19093	0.744484	2.59219	0.956403	GeneID:100332446,Genbank:XM_021480007.1	uncharacterized LOC100332446
LOC100332458	0.946995	1.0637	0.830292	0.78057	-0.3574	0.968468	1	0	0.0803895	0	0	0.118827	0	GeneID:100332458,Genbank:XM_002661790.6	gastrula zinc finger protein XlCGF8.2DB-like
LOC100332459	2.13637	1.29699	2.97575	2.29435	1.19809	0.615609	1	0.0480074	0	0.126483	0.127017	0.120572	0.180216	GeneID:100332459,Genbank:XM_002662036.3	uncharacterized LOC100332459
LOC100332483	125.455	93.756	157.154	1.6762	0.745191	0.232263	1	0.696655	2.58583	3.63312	2.80543	1.63658	4.12015	GeneID:100332483,Genbank:XM_002666568.5	collagen alpha-1(XXIV) chain-like
LOC100332501	0	0	0					0	0	0	0	0	0	GeneID:100332501,Genbank:XM_005163597.4	sterile alpha motif domain-containing protein 3-like
LOC100332505	0.565569	0	1.13114	Inf	Inf	0.499741	1	0	0	0	0.0406833	0	0.01907	GeneID:100332505,Genbank:XM_017353923.2	uncharacterized LOC100332505
LOC100332526	61.7098	39.8397	83.5799	2.09791	1.06895	0.121678	1	0.0986169	0.41262	1.29037	0.846895	0.492399	1.28223	GeneID:100332526,Genbank:XM_021466541.1	arf-GAP with Rho-GAP domain, ANK repeat and PH domain-containing protein 1
LOC100332535	9.95877	18.9032	1.01432	0.0536586	-4.22005	0.00034143	0.0307587	0.224041	0.191604	0.424784	0	0	0.0182455	GeneID:100332535,Genbank:XM_003200112.5	uncharacterized LOC100332535
LOC100332538	58.1313	54.0663	62.1963	1.15037	0.202099	0.798107	1	0.267143	1.06739	1.20133	0.716187	0.398244	1.11327	GeneID:100332538,Genbank:XM_021466518.1	endothelin-converting enzyme-like 1
LOC100332583	2.53909	1.80157	3.2766	1.81874	0.86294	0.705612	1	0	0.052743	0.0394144	0.0404942	0.0132834	0.0502981	GeneID:100332583,Genbank:XM_002665908.6	toll-like receptor 8
LOC100332592	17.1685	16.7865	17.5505	1.04551	0.0642115	0.952176	1	0.108768	0.433073	0.748458	0.0564209	0.408992	0.324267	GeneID:100332592,Genbank:XM_002667362.6	solute carrier family 6 member 13-like
LOC100332608	120.713	128.627	112.799	0.876946	-0.18944	0.768876	1	1.51693	2.50467	3.1479	2.03236	0.681751	2.30951	GeneID:100332608,Genbank:XM_005170537.4	C2 calcium-dependent domain-containing protein 4C-like
LOC100332609	2.38298	2.27446	2.4915	1.09543	0.131492	1	1	0	0.551016	0	0	0.321856	0	GeneID:100332609,Genbank:XM_021480459.1	phenylethanolamine N-methyltransferase
LOC100332615	3.60779	6.08507	1.13051	0.185784	-2.4283	0.150728	1	0	0.234333	0.663213	0	0	0.039547	GeneID:100332615,Genbank:XM_002667138.6	alpha-1,6-mannosylglycoprotein 6-beta-N-acetylglucosaminyltransferase B
LOC100332639	0.461518	0.50789	0.415146	0.817394	-0.290897	1	1	0	0	0.0509337	0	0.0527629	0	GeneID:100332639,Genbank:XM_021468389.1	protein APCDD1-like
LOC100332698	9.4566	2.58737	16.3258	6.30982	2.6576	0.0120851	0.423205	0	0.0566803	0.0427897	0.043396	0.154904	0.269122	GeneID:100332698,Genbank:XM_005168112.4	uncharacterized LOC100332698
LOC100332699	149.211	148.127	150.296	1.01464	0.0209716	0.916275	1	0.588254	4.61061	4.00764	2.56753	1.39561	2.48414	GeneID:100332699,Genbank:XM_021468242.1	histone deacetylase 9-B-like
LOC100332721	274.271	228.912	319.631	1.39631	0.481617	0.317536	1	1.7406	1.20194	2.48377	1.85154	1.19052	2.9745	GeneID:100332721,Genbank:XM_017354197.2	neogenin
LOC100332737	1.9114	2.27777	1.54503	0.678307	-0.559989	0.836629	1	0.0478449	0.0814425	0.0823172	0	0.0810545	0.0265615	GeneID:100332737,Genbank:XM_021469669.1	novel protein with Immunoglobulin V-set domains
LOC100332745	0	0	0					0	0	0	0	0	0	GeneID:100332745,Genbank:XM_021476092.1	serine/threonine-protein kinase pim-3
LOC100332753	2.86878	3.36099	2.37658	0.707105	-0.500003	0.818405	1	0.126396	0.0665844	0.0668534	0.0671221	0.0661776	0.0309977	GeneID:100332753,Genbank:XM_002662969.5	regulator of G-protein signaling 20-like
LOC100332761	2.74159	1.26199	4.22119	3.34488	1.74195	0.29816	1	0.0206087	0.0118389	0.0119013	0.0120989	0.0705726	0.0227513	GeneID:100332761,Genbank:XM_017354898.2	interferon-induced very large GTPase 1-like
LOC100332762	134.757	101.672	167.841	1.6508	0.723169	0.196044	1	0.655178	0.985083	0.942109	1.53941	0.660405	2.03395	GeneID:100332762,Genbank:XM_021475914.1	immunoglobulin-like domain-containing receptor 2
LOC100332770	6.31029	7.15207	5.46851	0.764606	-0.387212	0.572716	1	0	0.504066	0.660424	0.352906	0.0841883	0.0855008	GeneID:100332770,Genbank:XM_017357166.2	sodium/potassium/calcium exchanger 2-like
LOC100332787	74.9189	75.5157	74.3222	0.984195	-0.0229841	0.959558	1	1.71659	1.92952	2.03339	1.84252	1.13106	1.38871	GeneID:100332787,Genbank:XM_002660687.6	oocyte zinc finger protein XlCOF26-like
LOC100332822	2.06961	1.16284	2.97638	2.55957	1.3559	0.514357	1	0.0177939	0.0398908	0.0202613	0.0616457	0.0400627	0.0587928	GeneID:100332822,Genbank:XM_021479317.1	mucin-5AC
LOC100332841	6.41657	5.10173	7.73142	1.51545	0.599747	0.712049	1	0.22313	0.116374	0.406268	0.606302	0.173768	0.232169	GeneID:100332841,Genbank:XM_002667671.6	hepatocyte growth factor activator-like
LOC100332847	121.035	97.1784	144.892	1.49098	0.576265	0.375982	1	1.48911	2.49752	2.17987	2.26372	2.31636	1.83971	GeneID:100332847,Genbank:XM_017356401.2	zinc finger protein 154-like
LOC100332851	6.91263	4.24924	9.57603	2.25359	1.17222	0.266826	1	0.22958	0	0.0819165	0.208331	0.240655	0.235037	GeneID:100332851,Genbank:XM_021479452.1	beta-galactosidase-1-like protein 2
LOC100332902	18.5913	17.6419	19.5408	1.10764	0.147486	0.893403	1	0	0.450247	2.00579	0.549093	1.03801	0.252116	GeneID:100332902,Genbank:XM_005172936.4	inhibin beta B chain-like
LOC100332943	78.1654	81.7486	74.5823	0.912337	-0.132362	0.71369	1	0.381082	0.935189	2.16266	0.720856	0.533054	1.09663	GeneID:100332943,Genbank:XM_002666571.6	protein FAM160A1-like
LOC100332969	230.289	256.955	203.623	0.792444	-0.335619	0.54156	1	1.40046	3.59114	5.30216	1.54886	1.61204	3.05266	GeneID:100332969,Genbank:XM_003199163.4	ras-related protein Rap-2a
LOC100332973	0.492041	0.984082	0	0	#NAME?	0.649107	1	0.0258283	0	0	0	0	0	GeneID:100332973,Genbank:XM_002662790.5	vicilin-like seed storage protein At2g18540
LOC100332986	1.6538	1.34491	1.96269	1.45935	0.545323	0.964896	1	0.0543054	0.0430967	0.0832549	0.278985	0	0.0440541	GeneID:100332986,Genbank:XM_009298973.3	GTPase IMAP family member 7-like
LOC100333000	6.09583	10.1147	2.07699	0.205344	-2.28389	0.047631	0.948029	0.25042	0.183402	0.297798	0.0471325	0.0683376	0	GeneID:100333000,Genbank:XM_002664976.4	uncharacterized LOC100333000
LOC100333012	64.53	43.248	85.812	1.98418	0.988546	0.109498	1	0.378093	0.578253	0.978166	0.851619	0.902756	1.31686	GeneID:100333012,Genbank:XM_021475831.1	zinc finger protein 271-like
LOC100333021	9.82434	12.22	7.42868	0.607913	-0.718064	0.455889	1	0.199683	0.204981	0.0800755	0.0580227	0.123605	0.0138526	GeneID:100333021,Genbank:XM_009307634.3	cohesin subunit SA-2-like
LOC100333031	50.3385	47.6435	53.0334	1.11313	0.154622	0.890573	1	0.348947	0.523128	0.992899	0.411206	0.558238	0.517268	GeneID:100333031,Genbank:XM_009301018.3	gastrula zinc finger protein XlCGF57.1-like
LOC100333053	126.803	137.35	116.257	0.846424	-0.240548	0.765165	1	2.83868	3.01444	3.88915	1.02224	2.59927	3.11736	GeneID:100333053,Genbank:XM_005168639.4	transcription termination factor 1-like
LOC100333071	22.9402	20.9513	24.929	1.18986	0.250786	0.83363	1	0	1.10803	1.80759	0.233312	0.772938	1.53529	GeneID:100333071,Genbank:XM_021470368.1	matrix metalloproteinase-16-like
LOC100333082	0.149794	0	0.299588	Inf	Inf	0.96539	1	0	0	0	0.288762	0	0.13743	GeneID:100333082,Genbank:XM_021479518.1	serine protease HTRA2, mitochondrial-like
LOC100333111	215.331	165.324	265.339	1.60497	0.682542	0.182474	1	5.36474	5.25741	3.87319	7.41052	4.31832	6.84075	GeneID:100333111,Genbank:XM_002667029.5	zinc finger protein 503-like
LOC100333163	10.7945	13.308	8.28099	0.622255	-0.684422	0.506256	1	0.0409729	1.05552	0.0871851	0.0913615	0.087926	0.337862	GeneID:100333163,Genbank:XM_017351271.2	histone H3.v1-like
LOC100333168	0.207573	0	0.415146	Inf	Inf	0.965525	1	0	0	0	0	0.0764107	0	GeneID:100333168,Genbank:XM_021478174.1	B-cell receptor CD22-like
LOC100333185	114.417	85.97	142.864	1.66179	0.732737	0.500182	1	0.634763	1.89026	2.44154	0.809161	3.51877	1.71373	GeneID:100333185,Genbank:XM_005172717.4	dnaJ homolog subfamily C member 30
LOC100333187	0.149794	0	0.299588	Inf	Inf	0.96539	1	0	0	0	0	0	0.029267	GeneID:100333187,Genbank:XM_021480209.1	uncharacterized LOC100333187
LOC100333206	235.954	155.3	316.607	2.03868	1.02764	0.0673149	1	5.80951	4.5556	4.57589	9.07621	2.46274	12.5189	GeneID:100333206,Genbank:XM_002667144.5	unconventional myosin-XVIIIb-like
LOC100333218	7.12721	13.4241	0.830292	0.0618507	-4.01507	0.00974217	0.368191	0.242039	0.560779	0.0863631	0	0.0432016	0	GeneID:100333218,Genbank:XM_005173525.4	interferon-inducible GTPase 5-like
LOC100333227	166.281	148.643	183.918	1.23731	0.307204	0.737847	1	0.434156	2.28956	5.09137	1.56364	2.11037	3.48818	GeneID:100333227,Genbank:XM_017353900.2	carnitine O-palmitoyltransferase 1, liver isoform-like
LOC100333228	29.5435	28.3404	30.7467	1.0849	0.117568	0.962402	1	0.192104	1.07374	1.42421	0.407026	1.06137	0.591866	GeneID:100333228,Genbank:XM_009301013.3	gastrula zinc finger protein XlCGF57.1-like
LOC100333235	0.207573	0	0.415146	Inf	Inf	0.965525	1	0	0	0	0	0.0468113	0	GeneID:100333235,Genbank:XM_009291857.2	uncharacterized LOC100333235
LOC100333241	502.307	465.921	538.694	1.15619	0.209381	0.706703	1	4.49182	4.75042	6.51304	5.69584	2.73975	5.53335	GeneID:100333241,Genbank:XM_009294186.3	KAT8 regulatory NSL complex subunit 1-like
LOC100333244	0	0	0					0	0	0	0	0	0.0587407	GeneID:100333244,Genbank:XM_021478175.1	B-cell receptor CD22-like
LOC100333256	0.496319	0.277905	0.714733	2.57187	1.36282	0.920562	1	0	0	0	0	0	0	GeneID:100333256,Genbank:XM_021472173.1	uncharacterized LOC100333256
LOC100333265	15.0778	18.068	12.0877	0.669009	-0.579903	0.42256	1	0.278326	0.779626	1.36306	0.376878	0.370765	0.57253	GeneID:100333265,Genbank:XM_002665869.5	proteinase-activated receptor 3-like
LOC100333266	134.416	20.3414	248.491	12.216	3.6107	5.05e-09	2.59e-06	0.312254	0.189946	0.26502	2.97974	2.6793	2.34131	GeneID:100333266,Genbank:XM_021472689.1	uncharacterized LOC100333266
LOC100333270	6.83319	7.64704	6.01934	0.787146	-0.345296	0.7261	1	0	0.262641	0.988633	0.139724	0.219143	0.268298	GeneID:100333270,Genbank:XM_002666548.5	neuromedin-K receptor-like
LOC100333286	1.37698	2.75396	0	0	#NAME?	0.157655	1	0.0778367	0.0576313	0.08651	0	0	0	GeneID:100333286,Genbank:XM_009292314.3	interferon-inducible GTPase 5
LOC100333313	0.253945	0.50789	0	0	#NAME?	0.861077	1	0	0	0	0	0	0	GeneID:100333313,Genbank:XM_021478100.1	homeotic protein female sterile-like
LOC100333325	0	0	0					0	0	0	0	0	0	GeneID:100333325,Genbank:XM_002667832.6	tripartite motif-containing protein 16-like
LOC100333355	0	0	0					0	0	0	0	0	0	GeneID:100333355,Genbank:XM_021472494.1	GTPase IMAP family member 4-like
LOC100333406	45.9084	43.3273	48.4895	1.11914	0.162395	0.819817	1	0.265271	0.550215	0.666921	0.36484	0.257839	0.615107	GeneID:100333406,Genbank:XM_017357434.2	zinc finger protein GLIS1
LOC100333433	1.50997	0.45997	2.55998	5.56552	2.47652	0.386359	1	0	0	0.0189717	0.0196971	0.0376378	0.0765627	GeneID:100333433,Genbank:XM_021475772.1	protein NLRC3
LOC100333474	8.36329	7.45581	9.27078	1.24343	0.314326	0.931936	1	0	0.267239	0.293835	0	0.28933	0.139348	GeneID:100333474,Genbank:XM_017354703.2	endonuclease G, mitochondrial-like
LOC100333482	15.9426	23.0539	8.83119	0.383066	-1.38433	0.27523	1	0.293474	0.525402	2.84992	0	0.293715	0.752743	GeneID:100333482,Genbank:XM_002667721.6	tubulin polymerization-promoting protein
LOC100333484	138.6	188.757	88.4436	0.468558	-1.0937	0.0670748	1	1.73457	2.22052	2.91033	0.825361	0.491616	1.27867	GeneID:100333484,Genbank:XM_021479258.1	integrin alpha-2
LOC100333499	341.797	305.521	378.072	1.23746	0.307386	0.536008	1	1.47954	1.47384	2.039	1.62649	0.855169	2.23269	GeneID:100333499,Genbank:XM_021467926.1	latent-transforming growth factor beta-binding protein 4
LOC100333521	98.9096	91.8528	105.966	1.15366	0.206212	0.856725	1	0.850176	4.01558	6.44852	3.26029	2.21828	3.54556	GeneID:100333521,Genbank:XM_005170792.4	cathepsin Z-like
LOC100333534	142.705	180.324	105.085	0.582758	-0.779032	0.144544	1	0.46079	1.23711	1.74546	0.364016	0.712612	0.679122	GeneID:100333534,Genbank:XM_021466548.1	zinc finger protein 665-like
LOC100333572	97.051	95.4291	98.6729	1.03399	0.0482238	0.782747	1	1.60883	0.657525	1.05101	0.719071	0.393152	1.24891	GeneID:100333572,Genbank:XM_021480460.1	myosin-16-like
LOC100333618	25.7773	28.7403	22.8143	0.793809	-0.333136	0.5652	1	0.225069	0.941761	1.49623	0.560971	0.414021	0.650269	GeneID:100333618,Genbank:XM_017357856.2	RNA-binding motif, single-stranded-interacting protein 1-like
LOC100333697	2.70726	3.33816	2.07636	0.622007	-0.684997	0.641759	1	0.0193984	0.15259	0.0508577	0.0260243	0.0764429	0	GeneID:100333697,Genbank:XM_002665604.5	somatostatin receptor type 2-like
LOC100333734	25.022	34.7758	15.2682	0.439047	-1.18755	0.159534	1	1.36534	1.15604	1.13942	0.394191	0.270677	0.946291	GeneID:100333734,Genbank:XM_005169680.4	claudin-4-like
LOC100333746	1.81406	0.837019	2.79109	3.33456	1.7375	0.495624	1	0.0189527	0	0.0394775	0.0204459	0.118398	0.0195394	GeneID:100333746,Genbank:XM_009300941.3	protein NLRC3
LOC100333749	0.229985	0.45997	0	0	#NAME?	0.873571	1	0	0	0.12705	0	0	0	GeneID:100333749,Genbank:XM_017351385.2	dual specificity phosphatase DUPD1-like
LOC100333801	41.9268	31.4928	52.3608	1.66263	0.733465	0.412057	1	0.0612643	0.609511	1.11087	0.528142	0.942064	0.792253	GeneID:100333801,Genbank:XM_021476715.1	myotubularin-related protein 3-like
LOC100333835	250.922	231.008	270.837	1.17241	0.229478	0.625745	1	2.82864	1.95299	3.45569	3.22786	0.711321	3.68513	GeneID:100333835,Genbank:XM_021479222.1	kinesin-like protein KIF2A
LOC100333844	1.27292	2.1307	0.415146	0.19484	-2.35964	0.401321	1	0.0333625	0.0298252	0.117137	0	0	0	GeneID:100333844,Genbank:XM_021466421.1	serine/threonine-protein kinase NIM1-like
LOC100333853	0.299588	0	0.599175	Inf	Inf	0.725796	1	0	0.0226942	0	0	0	0.0446459	GeneID:100333853,Genbank:XM_017355367.2	protein NLRC3-like
LOC100333855	139.685	181.314	98.056	0.540807	-0.886815	0.138024	1	3.26233	3.27979	3.59829	1.14286	1.55881	1.78067	GeneID:100333855,Genbank:XM_002666777.6	beta-1,4 N-acetylgalactosaminyltransferase 2-like
LOC100333863	35.3012	38.2322	32.3702	0.846675	-0.240119	0.640331	1	0.949821	2.57483	3.00548	1.4863	1.33834	1.29606	GeneID:100333863,Genbank:XM_005169681.4	claudin-3-like
LOC100333880	12.9244	15.2403	10.6086	0.696088	-0.522659	0.543098	1	0.0119753	0.0646363	0.179954	0.017174	0.0433684	0.0707583	GeneID:100333880,Genbank:XM_021478358.1	citron Rho-interacting kinase-like
LOC100333907	38.1408	45.8564	30.4252	0.66349	-0.591854	0.454499	1	1.8427	1.50204	2.43594	0.861261	0.342807	1.73388	GeneID:100333907,Genbank:XM_009305281.3	chloride intracellular channel protein 4-like
LOC100333926	25.9687	30.4591	21.4784	0.705156	-0.503986	0.526467	1	1.08276	1.12213	0.788064	0.543526	0.627994	0.613745	GeneID:100333926,Genbank:XM_002667337.6	E3 ubiquitin-protein ligase RNF14-like
LOC100333939	3.29857	0	6.59713	Inf	Inf	0.00589345	0.263223	0	0	0	0.211011	0.621913	0.198505	GeneID:100333939,Genbank:XM_002666187.5	uncharacterized LOC100333939
LOC100333957	15.0448	19.7988	10.2908	0.519766	-0.944065	0.172796	1	0.0852819	0.441825	0.559119	0.136629	0.133036	0.102138	GeneID:100333957,Genbank:XM_021478086.1	protein NLRC3-like
LOC100333986	0	0	0					0	0	0	0	0	0	GeneID:100333986,Genbank:XM_021475155.1	gastrula zinc finger protein XlCGF8.2DB-like
LOC100334012	36.0267	34.5268	37.5266	1.08688	0.120198	0.920851	1	0	0.708326	1.69482	0.245054	0.973578	0.501111	GeneID:100334012,Genbank:XM_002667373.6	solute carrier family 22 member 23-like
LOC100334018	53.6113	55.1922	52.0305	0.942715	-0.0851062	0.834282	1	0.28611	1.6778	3.0313	0.64413	0.80681	1.82365	GeneID:100334018,Genbank:XM_002663008.6	equilibrative nucleoside transporter 2-like
LOC100334024	7.29298	4.32224	10.2637	2.37463	1.2477	0.634307	1	0.0385777	0.408936	0.051178	0.0518252	1.0297	0.0474065	GeneID:100334024,Genbank:XM_002664309.5	probable pancreatic secretory proteinase inhibitor
LOC100334054	21.634	24.4218	18.8462	0.771695	-0.373898	0.488747	1	0.304267	0.763722	1.29251	0.244928	0.644364	0.406358	GeneID:100334054,Genbank:XM_005170377.4	zinc finger protein 239-like
LOC100334068	0	0	0					0	0	0	0	0	0.0347077	GeneID:100334068,Genbank:XM_021479785.1	uncharacterized LOC100334068
LOC100334085	99.0071	108.57	89.4446	0.823845	-0.279555	0.547028	1	1.18665	2.28358	3.01663	1.33159	1.34584	1.25642	GeneID:100334085,Genbank:XM_021468226.1	oxysterol-binding protein-related protein 10-like
LOC100334101	4.59244	7.98653	1.19835	0.150046	-2.73652	0.0714126	1	0.0395113	0.0530917	0.106392	0	0	0.0207468	GeneID:100334101,Genbank:XM_009295829.3	protein NLRC3-like
LOC100334104	87.4081	76.425	98.3912	1.28742	0.364485	0.612139	1	2.18027	3.52852	3.3131	2.25042	4.24555	2.11986	GeneID:100334104,Genbank:XM_002666114.6	gastrula zinc finger protein XlCGF49.1-like
LOC100334116	36.8235	33.6478	39.9993	1.18876	0.249462	0.810079	1	0.232025	0.381659	0.76344	0.310018	0.405344	0.478808	GeneID:100334116,Genbank:XM_009293474.3	hepatocyte growth factor-like
LOC100334155	0	0	0					0	0	0	0	0	0	GeneID:100334155,Genbank:NM_001177492.1	putative pa014 protein-like
LOC100334158	32.4587	46.4002	18.5172	0.399076	-1.32527	0.324983	1	0.0353989	0.786745	2.05408	0.198053	0.0682869	0.599119	GeneID:100334158,Genbank:XM_021476687.1	voltage-gated potassium channel subunit beta-2-like
LOC100334176	1.5655	3.13101	0	0	#NAME?	0.121304	1	0.092805	0.0244145	0.0732675	0	0	0	GeneID:100334176,Genbank:XM_003197758.4	GTPase IMAP family member 8
LOC100334178	142.907	122.032	163.782	1.34212	0.424512	0.477943	1	1.08323	1.72731	2.17145	2.34014	0.736765	2.13983	GeneID:100334178,Genbank:XM_009298565.3	E3 ubiquitin-protein ligase RNF31
LOC100334195	0.623663	0	1.24733	Inf	Inf	0.518947	1	0	0	0	0.119439	0	0	GeneID:100334195,Genbank:XM_005172865.4	uncharacterized LOC100334195
LOC100334198	13.3614	14.4524	12.2704	0.849024	-0.236122	0.832681	1	0.288136	0.450104	0.338289	0.194249	0.265648	0.416049	GeneID:100334198,Genbank:XM_009292728.3	probable palmitoyltransferase ZDHHC11
LOC100334219	0.737711	0.229985	1.24544	5.41529	2.43704	0.719499	1	0	0	0	0	0.0412973	0	GeneID:100334219,Genbank:XM_017354704.2	GTPase IMAP family member 8
LOC100334245	55.6019	57.2579	53.946	0.942159	-0.0859572	0.795491	1	0.266043	1.76367	4.54194	0.787873	1.64795	1.83174	GeneID:100334245,Genbank:XM_002665819.6	E3 ubiquitin-protein ligase pellino homolog 2-like
LOC100334281	1.13381	0.607034	1.66058	2.73557	1.45184	0.741277	1	0.0128478	0	0.0148493	0	0.044331	0	GeneID:100334281,Genbank:XM_021467070.1	hemicentin-2
LOC100334297	37.0904	55.5694	18.6114	0.334921	-1.57811	0.198107	1	0.107317	0.327896	1.30634	0.110858	0.0585308	0.2617	GeneID:100334297,Genbank:XM_017352974.2	potassium/sodium hyperpolarization-activated cyclic nucleotide-gated channel 1-like
LOC100334305	0.277905	0.555809	0	0	#NAME?	0.849506	1	0	0.0327747	0	0	0	0	GeneID:100334305,Genbank:XM_017356779.2	uncharacterized LOC100334305
LOC100334314	10.8568	9.74274	11.9708	1.22869	0.297125	0.887954	1	0.0325167	0.123138	0.334886	0.117506	0.164828	0.237499	GeneID:100334314,Genbank:XM_009292783.3	kelch-like protein 29
LOC100334340	4.3675	5.75924	2.97575	0.516691	-0.952625	0.445917	1	0	0.0875567	0.292543	0.0183075	0.0522574	0.0515504	GeneID:100334340,Genbank:XM_002664053.6	E3 ubiquitin-protein ligase TRIM39-like
LOC100334341	0.264786	0.229985	0.299588	1.30264	0.381436	1	1	0	0	0.0235128	0	0	0.0222777	GeneID:100334341,Genbank:XM_002664279.5	protocadherin alpha-3-like
LOC100334356	0	0	0					0	0	0	0	0	0	GeneID:100334356,Genbank:XM_021475393.1	solute carrier organic anion transporter family member 1C1-like
LOC100334365	5.70801	6.24835	5.16767	0.827045	-0.273962	0.696441	1	0.248152	0.469365	1.13557	0.248285	0.551024	0.15408	GeneID:100334365,Genbank:XM_002660588.6	claudin-9-like
LOC100334368	87.6574	83.932	91.3827	1.08877	0.122701	0.93934	1	0.339995	1.29846	0.980893	0.388393	0.925471	0.792287	GeneID:100334368,Genbank:XM_021469402.1	gastrula zinc finger protein XlCGF57.1-like
LOC100334396	4.01401	4.82052	3.2075	0.665384	-0.587741	0.593839	1	0.0381601	0.0761162	0.138265	0.0464768	0.0604098	0.0146867	GeneID:100334396,Genbank:XM_021478061.1	uncharacterized LOC100334396
LOC100334401	6.9921	3.53645	10.4477	2.95431	1.56282	0.497366	1	0.0787629	0.203272	0.068455	0.034588	0.713146	0.0954318	GeneID:100334401,Genbank:XM_021477977.1	coiled-coil domain-containing protein 106-like
LOC100334422	0	0	0					0	0	0	0	0	0	GeneID:100334422,Genbank:XM_021479495.1	E3 ubiquitin-protein ligase RNF12-B-like
LOC100334439	19.9571	36.1063	3.80793	0.105465	-3.24517	9.38e-05	0.0112144	0.510418	0.736073	0.893585	0.0658395	0.0428764	0.0604082	GeneID:100334439,Genbank:XM_002667767.5	CMP-N-acetylneuraminate-beta-galactosamide-alpha-2,3-sialyltransferase 2-like
LOC100334443	261.981	203.345	320.617	1.57671	0.656917	0.200602	1	4.09881	5.29042	7.27853	8.05416	3.69016	9.76796	GeneID:100334443,Genbank:XM_002665422.5	mRNA decay activator protein ZFP36L1-like
LOC100334495	7.71351	3.80474	11.6223	3.05468	1.61102	0.109929	1	0.00972276	0.0318579	0.0739891	0.0220377	0.0863	0.142103	GeneID:100334495,Genbank:XM_005174410.4	uncharacterized LOC100334495
LOC100334508	1.96206	0	3.92412	Inf	Inf	0.0465517	0.933423	0	0	0	0.3276	0.105383	0.103987	GeneID:100334508,Genbank:XM_003198009.5	uncharacterized LOC100334508
LOC100334521	0.910232	0.689956	1.13051	1.63852	0.712396	1	1	0	0	0.165325	0.0576884	0	0.0549268	GeneID:100334521,Genbank:XM_021478088.1	fucolectin-like
LOC100334522	0	0	0					0	0	0	0	0	0	GeneID:100334522,Genbank:XM_009302875.3	macrophage mannose receptor 1-like
LOC100334526	2.13643	2.1274	2.14546	1.00849	0.0121964	1	1	0	0	0	0	0	0	GeneID:100334526,Genbank:XM_021466554.1	protease, serine 16
LOC100334559	4.75374	4.68712	4.82036	1.02843	0.0404399	0.904071	1	0.651718	0.266879	0.17652	0	0.539932	0.369442	GeneID:100334559,Genbank:XM_009303682.3	histone H2B 1/2
LOC100334579	0.832003	0.833714	0.830292	0.995896	-0.00593362	1	1	0	0	0	0	0.0409059	0	GeneID:100334579,Genbank:XM_021478087.1	fucolectin
LOC100334599	2873.53	2478.34	3268.72	1.31892	0.399355	0.395674	1	407.26	183.122	156.614	298.706	181.652	292.985	GeneID:100334599,Genbank:XM_002661260.5	hemoglobin embryonic subunit alpha
LOC100334604	0.415146	0	0.830292	Inf	Inf	0.689979	1	0	0	0	0	0	0	GeneID:100334604,Genbank:XM_002662056.6	C-X-C motif chemokine 11-6-like
LOC100334612	15.8379	12.9703	18.7055	1.44217	0.528244	0.780474	1	0.210728	0.236327	0.380838	0.074275	0.52812	0.175606	GeneID:100334612,Genbank:XM_021466486.1	NLR family CARD domain-containing protein 3
LOC100334619	88.9573	87.415	90.4997	1.03529	0.0500327	0.948871	1	1.06524	1.75494	2.04513	0.57441	2.04056	1.38744	GeneID:100334619,Genbank:XM_009301748.3	uncharacterized LOC100334619
LOC100334677	1.34909	0.96786	1.73031	1.78777	0.838162	0.844167	1	0	0.0201628	0.0805268	0.0623895	0	0.0597996	GeneID:100334677,Genbank:XM_021475476.1	protein NLRC3-like
LOC100334689	36.6152	44.0273	29.203	0.663292	-0.592284	0.490741	1	0.0754142	0.418808	1.18697	0.215471	0.170269	0.376361	GeneID:100334689,Genbank:XM_017351450.2	glutamate receptor ionotropic, kainate 3
LOC100334697	73.6721	67.7513	79.5929	1.17478	0.23239	0.714142	1	0.882943	1.56674	1.69986	1.19582	1.05426	1.43574	GeneID:100334697,Genbank:XM_002661338.6	cAMP-regulated D2 protein-like
LOC100334706	20.6977	21.4714	19.924	0.927935	-0.107905	1	1	0.48206	0.371573	1.57147	0.192079	0.480275	1.03455	GeneID:100334706,Genbank:XM_021466304.1	lipoma HMGIC fusion partner-like
LOC100334711	40.6359	71.9075	9.36441	0.130229	-2.94088	0.000893931	0.0631581	0.536873	1.1266	2.56116	0.116235	0.0639399	0.251799	GeneID:100334711,Genbank:XM_002660377.5	cyclic nucleotide-gated channel rod photoreceptor subunit alpha-like
LOC100334716	0.377049	0.754097	0	0	#NAME?	0.809497	1	0.108133	0	0	0	0	0	GeneID:100334716,Genbank:XM_021472146.1	guanylate-binding protein 2-like
LOC100334731	54.1044	55.6951	52.5136	0.942876	-0.0848605	0.930854	1	0.208263	0.320472	1.06238	0.184076	0.155845	0.804559	GeneID:100334731,Genbank:XM_021467528.1	ryanodine receptor 3-like
LOC100334739	0.114993	0.229985	0	0	#NAME?	1	1	0	0	0	0	0	0	GeneID:100334739,Genbank:XM_021476350.1	leukotriene B4 receptor 1-like
LOC100334758	0	0	0					0	0	0	0	0	0	GeneID:100334758,Genbank:NM_001327887.1	zinc-alpha-2-glycoprotein-like
LOC100334800	1.67537	1.8528	1.49794	0.808473	-0.306728	1	1	0	0.0744432	0.111361	0	0	0.14966	GeneID:100334800,Genbank:NM_001328081.1	microfibril-associated glycoprotein 4-like
LOC100334818	42.8068	28.8645	56.7492	1.96605	0.975301	0.142158	1	0.17371	0.961745	1.28965	1.30444	0.586497	1.98376	GeneID:100334818,Genbank:XM_002665255.5	solute carrier family 2, facilitated glucose transporter member 1-like
LOC100334838	42.2768	40.3971	44.1564	1.09306	0.12837	0.976071	1	0.555835	1.90433	2.19392	1.35864	1.25059	1.34832	GeneID:100334838,Genbank:XM_003199986.5	gastrula zinc finger protein XlCGF8.2DB-like
LOC100334841	21.8427	25.5928	18.0925	0.70694	-0.500341	0.481725	1	0.461566	0.41138	0.900612	0.497621	0.205846	0.390863	GeneID:100334841,Genbank:XM_009296505.3	5-hydroxytryptamine receptor 3A-like
LOC100334869	4.12992	2.70273	5.55711	2.05611	1.03991	0.329999	1	0.11982	0.176755	0.0887627	0.137202	0.0440537	0.519281	GeneID:100334869,Genbank:XM_017357172.2	histone H2B 1/2
LOC100334873	3.55395	7.1079	0	0	#NAME?	0.00576116	0.261176	0.133914	0.297776	0.180391	0	0	0	GeneID:100334873,Genbank:XM_017354709.2	zinc finger protein 235-like
LOC100334883	1.76392	0	3.52784	Inf	Inf	0.0874489	1	0	0	0	0.0143339	0	0.123588	GeneID:100334883,Genbank:XM_021471951.1	glutamate receptor ionotropic, NMDA 2B
LOC100334908	0.812954	1.21076	0.415146	0.34288	-1.54423	0.765602	1	0.0669466	0.2675	0	0	0.201324	0	GeneID:100334908,Genbank:XM_002666189.6	elastase-1-like
LOC100334911	54.2434	43.4367	65.0502	1.49759	0.58264	0.431073	1	0.104453	0.964601	1.30622	0.900853	0.781976	1.52659	GeneID:100334911,Genbank:XM_021470076.1	ankyrin repeat and SAM domain-containing protein 1A-like
LOC100334934	10.8175	9.49773	12.1373	1.27791	0.353789	0.705757	1	1.17834	0.991678	0.723682	0.908158	0.619874	1.09635	GeneID:100334934,Genbank:XM_002666942.5	histone H2A
LOC100334952	291.43	197.354	385.505	1.95337	0.965962	0.117553	1	0.256156	1.2776	1.86433	1.387	1.28844	1.94484	GeneID:100334952,Genbank:XM_021470255.1	piezo-type mechanosensitive ion channel component 2-like
LOC100334962	2.74278	3.87144	1.61413	0.416931	-1.26212	0.470493	1	0	0.0715245	0.258972	0.0247256	0	0.0932995	GeneID:100334962,Genbank:XM_003200921.5	histamine H3 receptor
LOC100334996	0	0	0					0	0	0	0	0	0	GeneID:100334996,Genbank:XM_021469680.1	uncharacterized LOC100334996
LOC100335005	5.58289	6.32466	4.84112	0.765435	-0.385648	0.838733	1	0	0.373253	0.470559	0.0323326	0.0614837	0.372447	GeneID:100335005,Genbank:XM_002667848.6	corticotropin-releasing factor receptor 2
LOC100500933	167.427	178.293	156.561	0.878109	-0.187528	0.747596	1	2.62579	3.98929	4.40511	2.0905	2.57481	2.95987	GeneID:100500933,Genbank:XM_021467978.1	naked cuticle-like protein 3
LOC100534659	0	0	0					0	0	0	0	0	0	GeneID:100534659,Genbank:XM_017353301.2	uncharacterized LOC100534659
LOC100534669	0.303517	0.607034	0	0	#NAME?	0.838045	1	0.0594909	0	0.0650678	0	0	0	GeneID:100534669,Genbank:XM_021471849.1	bcl-2-like protein 1
LOC100534672	0.763382	1.11162	0.415146	0.373461	-1.42097	0.776423	1	0	0.0301057	0	0	0	0	GeneID:100534672,Genbank:XM_021475701.1	oocyte zinc finger protein XlCOF6-like
LOC100534675	0.149794	0	0.299588	Inf	Inf	0.96539	1	0	0	0	0	0	0	GeneID:100534675,Genbank:XM_021477850.1	serine/threonine-protein kinase pim-3-like
LOC100534679	0.48393	0.96786	0	0	#NAME?	0.578297	1	0	0	0	0	0	0	GeneID:100534679,Genbank:XM_021479512.1	CD209 antigen-like protein C
LOC100534694	0	0	0					0	0	0	0	0	0	GeneID:100534694,Genbank:XM_009302854.3	apolipoprotein L4-like
LOC100534707	0.114993	0.229985	0	0	#NAME?	1	1	0	0	0	0	0	0	GeneID:100534707,Genbank:XM_021478106.1	sialoadhesin-like
LOC100534715	11.3274	14.4435	8.21126	0.568508	-0.814748	0.382005	1	0.367073	0.330142	0.446899	0.11164	0.181918	0.173856	GeneID:100534715,Genbank:XM_021474184.1	uncharacterized LOC100534715
LOC100534733	3.34312	6.68624	0	0	#NAME?	0.00739664	0.306036	0.0698734	0.168451	0.224819	0	0	0	GeneID:100534733,Genbank:XM_005168238.4	zinc finger protein 271-like
LOC100534741	96.4176	148.796	44.0391	0.295969	-1.75648	0.0835121	1	0.366369	2.16013	4.49504	0.569815	0.282855	0.705234	GeneID:100534741,Genbank:XM_009291223.3	uncharacterized LOC100534741
LOC100534755	95.1585	108.227	82.0901	0.758501	-0.398777	0.575664	1	0.30044	1.71378	4.68194	1.42876	0.543694	1.60976	GeneID:100534755,Genbank:XM_021480406.1	cadherin-10-like
LOC100534757	0	0	0					0	0	0	0	0	0	GeneID:100534757,Genbank:XM_009292121.3	uncharacterized LOC100534757
LOC100534762	0.713915	1.42783	0	0	#NAME?	0.384156	1	0	0.0186837	0.0568056	0	0	0	GeneID:100534762,Genbank:XM_009300863.3	gastrula zinc finger protein XlCGF57.1-like
LOC100534765	11.131	9.66687	12.5951	1.30291	0.38174	0.781806	1	0.22536	0.349085	0.326883	0.154537	0.499159	0.120989	GeneID:100534765,Genbank:XM_017355604.2	gastrula zinc finger protein XlCGF8.2DB-like
LOC100534771	246.202	281.156	211.248	0.751354	-0.412434	0.701537	1	14.4383	6.25115	13.2504	8.36104	1.72255	11.546	GeneID:100534771,Genbank:XM_009295577.3	phosphatidylinositol-binding clathrin assembly protein-like
LOC100534777	3.17667	3.14648	3.20687	1.01919	0.0274247	0.967531	1	0.0382705	0.178209	0.178483	0.117298	0.295991	0.0524871	GeneID:100534777,Genbank:XM_003199891.5	ganglioside GM2 activator-like
LOC100534780	7.03949	6.00214	8.07683	1.34566	0.428312	0.959195	1	0.0540068	0.217253	0.54528	0.325373	0.263157	0.0441768	GeneID:100534780,Genbank:XM_017354862.2	caspase recruitment domain-containing protein 10-like
LOC100534786	0	0	0					0	0	0	0	0	0	GeneID:100534786,Genbank:XM_009302850.1	uncharacterized LOC100534786
LOC100534789	36.6383	29.521	43.7556	1.48219	0.567728	0.559983	1	0.290662	0.500542	0.684835	0.2411	0.990298	0.486802	GeneID:100534789,Genbank:XM_003199090.5	TRAF3-interacting JNK-activating modulator
LOC100534815	1.04887	0.96786	1.12988	1.1674	0.223298	1	1	0	0	0.0315934	0	0.0625298	0.0302134	GeneID:100534815,Genbank:XM_003198118.5	DELTA-actitoxin-Aeq1c-like
LOC100534830	0	0	0					0	0	0	0	0	0	GeneID:100534830,Genbank:XM_009304703.3	uncharacterized LOC100534830
LOC100534832	77.512	59.6535	95.3705	1.59874	0.676936	0.223841	1	3.67711	4.19227	4.81024	5.87103	3.77799	7.72774	GeneID:100534832,Genbank:XM_017358166.2	RING finger protein 122-like
LOC100534851	1.00348	0.277905	1.72905	6.22176	2.63732	0.443812	1	0	0.0149279	0	0	0.0296153	0.0426391	GeneID:100534851,Genbank:XM_003199405.5	uncharacterized LOC100534851
LOC100534853	82.0981	142.146	22.0506	0.155127	-2.68848	2.04e-05	0.00316705	2.24799	2.18196	3.29844	0.203851	0.219365	0.493295	GeneID:100534853,Genbank:XM_003200107.5	vicilin-like seed storage protein At2g18540
LOC100534861	0	0	0					0	0	0	0	0	0	GeneID:100534861,Genbank:XM_005171951.4	P2Y purinoceptor 4-like
LOC100534909	184.922	146.92	222.925	1.51732	0.601529	0.427485	1	7.64968	9.44565	9.83273	8.23166	15.9116	6.5265	GeneID:100534909,Genbank:XM_003199526.5	transcription factor HES-5
LOC100534937	0	0	0					0	0	0	0	0	0	GeneID:100534937,Genbank:XM_009299616.3	insulin-like
LOC100534952	0	0	0					0	0	0	0	0	0	GeneID:100534952,Genbank:XM_003198119.5	uncharacterized LOC100534952
LOC100534973	27.5652	16.3778	38.7526	2.36617	1.24256	0.101514	1	0.0238884	0.0773122	0.157174	0.114602	0.13646	0.165704	GeneID:100534973,Genbank:XM_021468270.1	piezo-type mechanosensitive ion channel component 2
LOC100534990	0	0	0					0	0	0	0	0	0	GeneID:100534990,Genbank:XM_003200813.4	serine/threonine-protein kinase pim-1-like
LOC100535016	0	0	0					0	0	0	0	0	0	GeneID:100535016,Genbank:XM_017352931.2	glutamine synthetase-like
LOC100535040	0.32288	0.229985	0.415775	1.80783	0.854262	1	1	0	0	0.0172503	0.0176618	0	0	GeneID:100535040,Genbank:XM_021477613.1	GTPase IMAP family member 8-like
LOC100535061	0.784398	0.737875	0.830921	1.1261	0.171335	1	1	0	0	0	0.0163357	0	0	GeneID:100535061,Genbank:XM_021468711.1	meiosis inhibitor protein 1
LOC100535067	82.1174	76.3366	87.8981	1.15145	0.203457	0.81365	1	2.31662	4.60328	2.78227	2.31937	4.923	1.92607	GeneID:100535067,Genbank:XM_003200578.5	proline-rich protein 15-like
LOC100535070	13.7483	6.75368	20.743	3.07136	1.61888	0.0670495	1	0.150548	0.127746	0.169234	0.355991	0.0860813	0.50061	GeneID:100535070,Genbank:XM_009296586.2	adhesion G protein-coupled receptor L2-like
LOC100535079	1.93539	1.37991	2.49088	1.8051	0.852077	0.956003	1	0	0	0	0	0.49428	0	GeneID:100535079,Genbank:XM_021466780.1	B-cell receptor CD22-like
LOC100535100	63.1688	57.1688	69.1689	1.20991	0.274895	0.933788	1	0.133943	1.36575	2.35928	0.39883	1.56414	1.01902	GeneID:100535100,Genbank:XM_021473166.1	Na(+)/H(+) exchange regulatory cofactor NHE-RF2-like
LOC100535104	1.70109	1.44075	1.96143	1.3614	0.445088	0.967875	1	0	0.0304298	0.0150718	0	0	0	GeneID:100535104,Genbank:XM_009297740.3	von Willebrand factor A domain-containing protein 5A-like
LOC100535105	351.369	387.878	314.86	0.811749	-0.300894	0.601778	1	3.83955	4.94687	9.88673	3.77693	2.21467	6.0044	GeneID:100535105,Genbank:XM_009300057.3	leucine-rich repeat neuronal protein 3-like
LOC100535113	4.00031	2.83358	5.16704	1.8235	0.866714	0.620918	1	0.044543	0.132764	0.15988	0.0544309	0.291595	0.0509206	GeneID:100535113,Genbank:XM_003198512.5	gastrula zinc finger protein XlCGF8.2DB-like
LOC100535114	0	0	0					0	0	0	0	0	0	GeneID:100535114,Genbank:XM_009298067.3	chymotrypsin-like protease CTRL-1
LOC100535121	16.4942	15.2024	17.786	1.16995	0.226442	0.89517	1	0.140997	0.706876	0.439012	0.213947	0.412753	0.201165	GeneID:100535121,Genbank:XM_003200095.5	THAP domain-containing protein 6-like
LOC100535130	23.3436	30.2892	16.3981	0.541384	-0.885276	0.656186	1	0.510517	0.250582	0.246379	0.259956	0.251714	1.10436	GeneID:100535130,Genbank:XM_009303689.2	protein-lysine 6-oxidase-like
LOC100535133	42.0687	33.8937	50.2436	1.48239	0.567922	0.426373	1	0.276256	0.543129	0.702374	0.530095	0.501835	0.7244	GeneID:100535133,Genbank:XM_017356772.2	rho GTPase-activating protein 40-like
LOC100535144	3.92785	7.14034	0.715363	0.100186	-3.31925	0.0489503	0.953698	0.313854	0.411911	0.111906	0	0	0.0375086	GeneID:100535144,Genbank:XM_003198033.4	von Willebrand factor A domain-containing protein 7-like
LOC100535162	0.699614	0.984082	0.415146	0.421861	-1.24516	0.903439	1	0	0	0	0	0.19684	0	GeneID:100535162,Genbank:XM_017357610.1	beta-microseminoprotein J1-like
LOC100535191	0.930581	1.26199	0.599175	0.474787	-1.07465	0.970282	1	0.0242396	0.0140951	0.0140229	0	0	0.0408612	GeneID:100535191,Genbank:XM_017354209.2	von Willebrand factor A domain-containing protein 5A-like
LOC100535208	4.34746	3.11148	5.58344	1.79447	0.843554	0.62029	1	0.0500952	0.198835	0.0987798	0.133986	0.198887	0.0612844	GeneID:100535208,Genbank:XM_021476498.1	uncharacterized LOC100535208
LOC100535229	7.53449	6.09212	8.97686	1.47352	0.559266	0.655376	1	0.37991	0.525346	0.444196	0.703596	0.445352	0.372721	GeneID:100535229,Genbank:XM_021467955.1	alanine--tRNA ligase, cytoplasmic-like
LOC100535263	0	0	0					0	0	0	0	0	0	GeneID:100535263,Genbank:XM_021477669.1	ubiquitin carboxyl-terminal hydrolase 33-like
LOC100535278	326.888	443.091	210.685	0.47549	-1.07251	0.0397354	0.859294	1.49762	1.99188	4.3766	0.844359	0.802071	1.17534	GeneID:100535278,Genbank:XM_009307580.3	collagen alpha-6(VI) chain
LOC100535282	0.884209	0.754097	1.01432	1.34508	0.427692	0.893165	1	0.0906418	0	0	0	0.0426196	0.0823815	GeneID:100535282,Genbank:XM_009295770.3	uncharacterized LOC100535282
LOC100535286	7.31581	4.06642	10.5652	2.59815	1.37749	0.538178	1	0.0364649	0.2062	0.290933	0.127665	0.656584	0.0796552	GeneID:100535286,Genbank:XM_017355201.2	zinc finger protein 239-like
LOC100535316	9.17537	12.0965	6.25423	0.517028	-0.951685	0.620233	1	1.39465	0.217205	0.324267	0.500843	0	0.105258	GeneID:100535316,Genbank:XM_003198052.5	E3 ubiquitin-protein ligase rnf213-alpha-like
LOC100535331	0	0	0					0	0	0	0	0	0	GeneID:100535331,Genbank:XM_017353239.1	uncharacterized LOC100535331
LOC100535338	21.5426	22.8528	20.2323	0.885334	-0.175707	0.678826	1	0.0814176	0.367567	0.660599	0.222372	0.279371	0.261515	GeneID:100535338,Genbank:XM_005168704.4	homeobox protein TGIF2-like
LOC100535353	250.025	205.863	294.188	1.42905	0.515056	0.371406	1	23.8201	19.3137	13.8465	21.1115	30.4866	15.2753	GeneID:100535353,Genbank:XM_017356537.2	protein CutA homolog
LOC100535364	4.21733	4.5614	3.87325	0.849138	-0.235929	0.836214	1	0	0.0860019	0.314146	0	0.151205	0.13198	GeneID:100535364,Genbank:XM_003197964.5	potassium/sodium hyperpolarization-activated cyclic nucleotide-gated channel 2-like
LOC100535385	91.8744	73.7087	110.04	1.4929	0.578122	0.358372	1	0.205064	1.09121	1.98221	0.743152	0.950979	1.78751	GeneID:100535385,Genbank:XM_003200097.5	gastrula zinc finger protein XlCGF8.2DB-like
LOC100535393	41.0929	68.2139	13.9719	0.204825	-2.28754	0.137731	1	0.00646507	0.122901	0.325453	0.00737052	0.0124708	0.0485955	GeneID:100535393,Genbank:XM_021476421.1	protein unc-13 homolog B-like
LOC100535405	0	0	0					0	0	0	0	0	0	GeneID:100535405,Genbank:XM_003200418.4	cell wall protein DAN4-like
LOC100535415	59.3983	62.8883	55.9082	0.889007	-0.169733	0.743021	1	0.409367	1.98106	2.40484	0.736899	0.830183	1.80257	GeneID:100535415,Genbank:XM_021470743.1	ras and EF-hand domain-containing protein-like
LOC100535423	55.3831	104.56	6.20589	0.0593522	-4.07455	3.01e-08	1.21e-05	6.58962	9.1566	6.42046	0.542352	0	0.684063	GeneID:100535423,Genbank:XM_021467046.1	urokinase plasminogen activator surface receptor-like
LOC100535429	0	0	0					0	0	0	0	0	0	GeneID:100535429,Genbank:XM_017357501.2	E3 ubiquitin-protein ligase RBBP6-like
LOC100535451	310.185	214	406.369	1.89892	0.925181	0.077824	1	1.84888	1.41491	2.28474	3.18533	1.04603	4.24447	GeneID:100535451,Genbank:XM_009301169.3	serine/threonine-protein phosphatase 6 regulatory ankyrin repeat subunit A
LOC100535454	89.0984	91.9388	86.258	0.938212	-0.0920148	0.92501	1	3.68981	1.41175	2.31476	1.94853	0.684093	2.73046	GeneID:100535454,Genbank:XM_017357147.2	general transcription factor 3C polypeptide 1
LOC100535468	16.8713	12.5451	21.1976	1.68972	0.756781	0.660399	1	0.21068	1.01198	0.271212	0.108178	1.53661	0.200103	GeneID:100535468,Genbank:XM_003200371.5	dr1-associated corepressor-like
LOC100535494	75.5963	96.7768	54.4159	0.562283	-0.830633	0.165341	1	0.571457	0.724153	1.64012	0.384532	0.286401	0.64009	GeneID:100535494,Genbank:XM_017358963.2	pro-neuregulin-3, membrane-bound isoform
LOC100535522	0	0	0					0	0	0	0	0	0	GeneID:100535522,Genbank:XM_009304119.2	E3 ubiquitin-protein ligase RBBP6-like
LOC100535525	0.303517	0.607034	0	0	#NAME?	0.838045	1	0	0	0.0698537	0	0	0	GeneID:100535525,Genbank:XM_003197732.4	uncharacterized LOC100535525
LOC100535543	1.23574	1.3416	1.12988	0.842186	-0.24779	1	1	0	0.0428425	0.0106991	0	0.0212126	0.0103841	GeneID:100535543,Genbank:XM_003199113.4	uncharacterized protein K02A2.6-like
LOC100535555	0	0	0					0	0	0	0	0	0	GeneID:100535555,Genbank:XM_017357490.2	E3 ubiquitin-protein ligase RBBP6-like
LOC100535633	4.33574	4.75052	3.92097	0.825378	-0.276873	0.868966	1	0.0480198	0.0911908	0.0608607	0.0154548	0.106127	0.0142891	GeneID:100535633,Genbank:XM_009302977.3	E3 ubiquitin-protein ligase TRIM39-like
LOC100535636	5.08064	7.71749	2.44379	0.316656	-1.65901	0.173157	1	0.00722644	0.107726	0.115499	0	0.0232469	0.0302864	GeneID:100535636,Genbank:XM_017354765.2	protein shisa-9-like
LOC100535654	4.07516	3.21062	4.9397	1.53855	0.621569	0.690732	1	0.100722	0.0601235	0.180463	0.434165	0.0605641	0.115989	GeneID:100535654,Genbank:XM_017357118.2	gametocyte-specific factor 1-like
LOC100535655	0.229985	0.45997	0	0	#NAME?	0.873571	1	0	0	0	0	0	0	GeneID:100535655,Genbank:XM_017353628.1	CD209 antigen-like protein 2
LOC100535674	5.26711	4.99598	5.53824	1.10854	0.148662	1	1	0.0241707	0.178018	0.0962996	0.148018	0.0196945	0.0609908	GeneID:100535674,Genbank:XM_021467263.1	guanylate-binding protein 1-like
LOC100535676	31.5808	26.638	36.5236	1.37111	0.455342	0.678212	1	0.207746	0.898222	1.54071	0.857604	0.884904	0.790063	GeneID:100535676,Genbank:XM_009295825.3	gastrula zinc finger protein XlCGF8.2DB-like
LOC100535691	232.495	258.197	206.792	0.80091	-0.320289	0.611292	1	2.67628	2.95322	4.53598	2.15933	1.12417	3.16838	GeneID:100535691,Genbank:XM_005171594.4	myc-associated zinc finger protein-like
LOC100535694	31.8641	53.9738	9.7544	0.180725	-2.46813	0.000303434	0.0281995	0.24226	0.913798	1.21108	0.012331	0.193587	0.0916353	GeneID:100535694,Genbank:XM_017354021.2	receptor-type tyrosine-protein phosphatase H
LOC100535713	77.1365	70.1818	84.0912	1.19819	0.260858	0.775284	1	0.321841	0.454541	1.16857	0.594069	0.265247	0.799755	GeneID:100535713,Genbank:XM_021476960.1	transcription activator BRG1-like
LOC100535716	59.4022	41.2583	77.5461	1.87952	0.910368	0.18956	1	0.25372	1.1165	2.3769	1.02816	1.43584	1.96697	GeneID:100535716,Genbank:XM_021479061.1	anosmin-1-like
LOC100535728	0	0	0					0	0	0	0	0	0	GeneID:100535728,Genbank:XM_021477670.1	ubiquitin carboxyl-terminal hydrolase 37-like
LOC100535743	1.66458	0.837019	2.49213	2.97739	1.57405	0.599843	1	0.0200246	0	0.0456737	0.0707085	0.0684798	0	GeneID:100535743,Genbank:XM_017354886.2	uncharacterized LOC100535743
LOC100535756	0.761671	0.277905	1.24544	4.48153	2.16399	0.717705	1	0	0.0640159	0	0	0.127599	0	GeneID:100535756,Genbank:XM_003200987.4	uncharacterized LOC100535756
LOC100535760	1257.51	1262.06	1252.96	0.992789	-0.0104405	0.981429	1	16.0678	26.3707	24.6164	12.9923	18.7797	20.0658	GeneID:100535760,Genbank:XM_003199272.5	uncharacterized LOC100535760
LOC100535772	27.6472	24.0464	31.248	1.29948	0.377939	0.826131	1	0.00767022	0.0868985	0.456293	0.0611747	0.138686	0.302915	GeneID:100535772,Genbank:XM_017353975.2	ankyrin repeat and fibronectin type-III domain-containing protein 1-like
LOC100535800	0.149794	0	0.299588	Inf	Inf	0.96539	1	0	0	0	0	0.0546235	0.0526401	GeneID:100535800,Genbank:XM_021469203.1	serine protease HTRA2, mitochondrial-like
LOC100535806	8.0696	8.66657	7.47263	0.862236	-0.213846	0.792105	1	0.0956149	0.538832	0.401038	0	0.648756	0	GeneID:100535806,Genbank:XM_003199102.4	uncharacterized LOC100535806
LOC100535814	37.673	30.5283	44.8176	1.46807	0.553916	0.754825	1	0.995003	1.44261	1.46396	0.455372	3.23317	0.436644	GeneID:100535814,Genbank:XM_003200940.5	zinc finger protein 239-like
LOC100535819	30.6137	31.7295	29.498	0.929671	-0.105207	0.864338	1	0.564474	0.882633	1.01533	0.0503755	1.4988	0.13738	GeneID:100535819,Genbank:XM_003198912.5	uncharacterized LOC100535819
LOC100535838	7.10631	6.16212	8.0505	1.30645	0.385651	0.733051	1	0.111868	0.291444	0.394422	0.155256	0.111644	0.471557	GeneID:100535838,Genbank:XM_021480196.1	growth arrest-specific protein 7-like
LOC100535857	0.56494	0	1.12988	Inf	Inf	0.49991	1	0	0	0	0	0.0927781	0.0454154	GeneID:100535857,Genbank:XM_021475362.1	uncharacterized LOC100535857
LOC100535879	13.3697	16.5197	10.2198	0.618642	-0.692824	0.366641	1	0.438559	0.562537	0.61832	0.182663	0.418091	0.141367	GeneID:100535879,Genbank:XM_003200192.4	uncharacterized LOC100535879
LOC100535882	24.8552	26.3497	23.3607	0.886565	-0.173702	0.773203	1	0.0300652	0.485977	0.768895	0.139338	0.307865	0.531709	GeneID:100535882,Genbank:XM_003200473.5	protein jagged-1b-like
LOC100535892	15.369	14.2696	16.4683	1.15409	0.206753	0.95452	1	0.140555	1.02413	0.813336	0.164703	0.738322	0.474591	GeneID:100535892,Genbank:XM_003199653.5	uncharacterized LOC100535892
LOC100535907	0.357367	0	0.714733	Inf	Inf	0.706451	1	0	0	0	0	0	0	GeneID:100535907,Genbank:XM_017359037.2	protocadherin gamma-A11-like
LOC100535932	102.273	71.5669	132.979	1.85811	0.893839	0.51007	1	2.59189	4.08527	3.36366	1.77875	10.5726	2.16913	GeneID:100535932,Genbank:XM_003201325.5	uncharacterized LOC100535932
LOC100535941	164.277	150.243	178.311	1.18682	0.247098	0.822057	1	0.654373	3.63164	3.95527	2.22098	2.36762	2.14503	GeneID:100535941,Genbank:XM_009295819.3	zinc finger protein 239
LOC100535945	26.8602	20.1851	33.5353	1.66139	0.732394	0.371585	1	0.0490101	0.293025	0.609869	0.154974	0.340388	0.43923	GeneID:100535945,Genbank:NM_001328694.1	carbohydrate-responsive element-binding protein-like
LOC100535969	4.30738	4.21018	4.40459	1.04618	0.0651247	1	1	0	0.101331	0.0885612	0.0132949	0.0764986	0.0628343	GeneID:100535969,Genbank:XM_009292797.3	transcriptional-regulating factor 1-like
LOC100535981	106.606	129.547	83.6651	0.645826	-0.630783	0.30628	1	0.360003	2.94762	4.20098	0.695262	1.66048	0.958891	GeneID:100535981,Genbank:XM_021480718.1	uncharacterized LOC100535981
LOC100535993	1.76223	2.27777	1.2467	0.547333	-0.86951	0.692412	1	0.0339907	0.0574764	0.0385289	0.0396682	0.0189634	0	GeneID:100535993,Genbank:XM_017356343.2	interleukin-6 receptor subunit beta-like
LOC100536005	0.207573	0	0.415146	Inf	Inf	0.965525	1	0	0	0	0	0.0382507	0	GeneID:100536005,Genbank:XM_009304110.3	E3 ubiquitin-protein ligase RBBP6-like
LOC100536033	175.583	20.2324	330.934	16.3567	4.03181	1.05e-10	1.21e-07	0.910282	0.9793	0.748905	8.97124	11.1538	8.67932	GeneID:100536033,Genbank:XM_021480282.1	cathepsin L1-like
LOC100536038	2.65978	4.6042	0.715363	0.155372	-2.6862	0.373874	1	0.336139	0.227272	0	0	0	0.0728177	GeneID:100536038,Genbank:XM_021468151.1	L-rhamnose-binding lectin CSL3
LOC100536045	0.188524	0.377049	0	0	#NAME?	1	1	0.015776	0	0	0	0	0	GeneID:100536045,Genbank:XM_021472896.1	G2/M phase-specific E3 ubiquitin-protein ligase-like
LOC100536083	0.702659	0.689956	0.715363	1.03682	0.0521713	1	1	0	0	0.0497526	0.0169364	0	0.0159347	GeneID:100536083,Genbank:XM_017358642.2	uncharacterized threonine-rich GPI-anchored glycoprotein PJ4664.02-like
LOC100536098	0	0	0					0	0	0	0	0	0	GeneID:100536098,Genbank:XM_021479244.1	serine/threonine-protein kinase pim-2-like
LOC100536110	20.2928	19.8741	20.7115	1.04214	0.0595472	0.923526	1	0.314998	0.339927	0.381774	0.156112	0.492912	0.384564	GeneID:100536110,Genbank:XM_017355698.1	gastrula zinc finger protein XlCGF8.2DB-like
LOC100536116	11.7861	4.19471	19.3775	4.61952	2.20774	0.0290397	0.724884	0.097712	0.176231	0.10587	0.404369	0.828045	0.42093	GeneID:100536116,Genbank:XM_021475337.1	uncharacterized LOC100536116
LOC100536119	214.374	157.078	271.67	1.72953	0.790378	0.295728	1	11.8011	8.67764	5.63462	10.0457	15.7339	7.10904	GeneID:100536119,Genbank:XM_021466570.1	NAD-dependent protein deacylase sirtuin-5, mitochondrial-like
LOC100536129	347.744	380.178	315.309	0.829371	-0.269911	0.641451	1	2.54252	2.89789	4.0002	1.93703	1.31934	2.68855	GeneID:100536129,Genbank:XM_021479463.1	lysine-specific demethylase 2B
LOC100536156	24.4632	30.4771	18.4493	0.605348	-0.724163	0.326401	1	1.31852	1.69439	1.55901	0.196311	0.946497	0.911945	GeneID:100536156,Genbank:XM_017352387.2	venom phosphodiesterase 1-like
LOC100536174	31.139	27.2133	35.0646	1.28851	0.365703	0.706438	1	0.317543	0.998778	1.74832	0.752687	1.06964	1.28123	GeneID:100536174,Genbank:XM_003199984.5	gastrula zinc finger protein XlCGF8.2DB-like
LOC100536175	56.6551	76.0568	37.2534	0.489811	-1.0297	0.0913764	1	2.13955	2.32611	2.31149	1.60848	0.305088	0.809902	GeneID:100536175,Genbank:XM_003200201.5	cortexin-2-like
LOC100536182	21.8298	17.729	25.9307	1.46262	0.548553	0.586908	1	0.165527	0.65595	0.700661	0.357309	0.443482	0.528037	GeneID:100536182,Genbank:XM_017352469.2	E3 ubiquitin/ISG15 ligase TRIM25-like
LOC100536197	11.0004	14.5024	7.49841	0.517045	-0.951637	0.296447	1	0.0523638	0.174466	0.58294	0.12507	0.0873161	0.102999	GeneID:100536197,Genbank:XM_003200290.5	serine/threonine-protein kinase PAK 6
LOC100536206	5.45546	7.70532	3.20561	0.416025	-1.26526	0.238823	1	0.287291	0.469378	0.843089	0	0.406992	0.0568115	GeneID:100536206,Genbank:XM_021478558.1	glycosyltransferase family 92 protein F13G3.3-like
LOC100536213	1.88104	3.04734	0.714733	0.234543	-2.09207	0.329494	1	0	0.135826	0.135971	0	0.0225969	0	GeneID:100536213,Genbank:XM_021475453.1	uncharacterized LOC100536213
LOC100536312	4.43674	4.88466	3.98881	0.8166	-0.292299	0.904777	1	0.0844004	0.0474443	0.143661	0.0491416	0.142113	0.0462245	GeneID:100536312,Genbank:XM_017355592.2	gastrula zinc finger protein XlCGF8.2DB-like
LOC100536316	22.5724	26.2495	18.8952	0.719832	-0.474268	0.510265	1	0.273371	0.380542	0.588558	0.311723	0.0837953	0.361259	GeneID:100536316,Genbank:XM_021478799.1	cyclin-dependent kinase 16-like
LOC100536326	0.56494	0	1.12988	Inf	Inf	0.49991	1	0	0	0	0	0	0.0397335	GeneID:100536326,Genbank:XM_021469702.1	uncharacterized LOC100536326
LOC100536344	28.1246	29.8869	26.3622	0.882065	-0.181044	0.667262	1	0.379477	1.16641	2.16489	0.33266	1.21518	0.883732	GeneID:100536344,Genbank:XM_021469408.1	zinc finger protein 239-like
LOC100536348	15.0345	15.1928	14.8762	0.979162	-0.0303807	0.903914	1	0.197842	0.445126	0.636106	0.145836	0.5333	0.413716	GeneID:100536348,Genbank:XM_003201646.5	gastrula zinc finger protein XlCGF8.2DB-like
LOC100536376	0.626082	0.837019	0.415146	0.495981	-1.01164	0.91549	1	0	0	0	0	0.0157582	0	GeneID:100536376,Genbank:XM_021475234.1	scavenger receptor cysteine-rich type 1 protein M130-like
LOC100536410	0	0	0					0	0	0	0	0	0	GeneID:100536410,Genbank:XM_021468254.1	E3 ubiquitin-protein ligase TRIM39-like
LOC100536422	19.3909	19.403	19.3788	0.998751	-0.00180295	0.845478	1	0.0320192	0.265275	0.269593	0.10761	0.125638	0.0798325	GeneID:100536422,Genbank:XM_021475524.1	zinc finger protein 208-like
LOC100536426	0.931147	1.032	0.830292	0.804545	-0.313755	1	1	0	0.167931	0	0	0	0	GeneID:100536426,Genbank:XM_003200082.4	dihydrolipoyllysine-residue acetyltransferase component of pyruvate dehydrogenase complex-like
LOC100536487	0.680562	0.229985	1.13114	4.91831	2.29816	0.724036	1	0	0	0.0331795	0.069535	0	0.0326768	GeneID:100536487,Genbank:XM_003200639.5	cyclic GMP-AMP synthase-like
LOC100536500	30.1089	53.5736	6.64422	0.124021	-3.01135	2.1e-05	0.00323001	2.10464	3.16711	3.83343	0.124743	0.472706	0	GeneID:100536500,Genbank:XM_021467034.1	cysteine-rich venom protein natrin-1-like
LOC100536501	1.08595	1.3416	0.830292	0.61888	-0.692268	0.844486	1	0	0.1462	0.036549	0	0.0735649	0	GeneID:100536501,Genbank:XM_009294557.3	RING finger protein 166
LOC100536505	8.7244	10.5985	6.85026	0.64634	-0.629634	0.543868	1	0	0.105855	0.314817	0.0451717	0.0320208	0.0750955	GeneID:100536505,Genbank:XM_017351111.2	protein unc-13 homolog A-like
LOC100536506	86.854	76.0691	97.6388	1.28355	0.360143	0.771169	1	0.377765	1.9121	2.19391	0.713063	2.32444	1.06497	GeneID:100536506,Genbank:XM_021473565.1	uncharacterized LOC100536506
LOC100536511	3.01084	6.02167	0	0	#NAME?	0.0105084	0.384135	0.0341626	0.0782142	0.471452	0	0	0	GeneID:100536511,Genbank:XM_021481307.1	E3 ubiquitin-protein ligase RNF128-like
LOC100536537	1.26079	1.62281	0.898763	0.55383	-0.852485	0.912413	1	0.0425704	0.0896728	0.133307	0	0	0.130741	GeneID:100536537,Genbank:XM_021469204.1	myozenin-2
LOC100536547	0	0	0					0	0	0	0	0	0	GeneID:100536547,Genbank:XM_009305591.2	aurora kinase-like
LOC100536572	2.08939	2.93272	1.24607	0.424884	-1.23486	0.530667	1	0.0886107	0.0368227	0.0733541	0	0	0	GeneID:100536572,Genbank:XM_003200992.5	SLAM family member 9-like
LOC100536575	72.9477	78.4499	67.4455	0.859727	-0.21805	0.727855	1	2.37187	2.11674	1.93185	0.767789	1.7931	1.44461	GeneID:100536575,Genbank:XM_009297709.3	RCC1 domain-containing protein 1
LOC100536577	0.437558	0.45997	0.415146	0.902549	-0.147923	1	1	0	0	0.0484323	0	0.0238449	0	GeneID:100536577,Genbank:XM_009301390.3	uncharacterized LOC100536577
LOC100536587	128.795	116.952	140.638	1.20253	0.266071	0.75312	1	0.396694	1.59703	1.83344	0.762039	1.16567	1.22373	GeneID:100536587,Genbank:XM_021469663.1	zinc finger protein 91-like
LOC100536595	181.202	172.043	190.36	1.10647	0.145961	0.724927	1	2.27518	2.25279	3.5691	2.80083	1.21302	3.43361	GeneID:100536595,Genbank:XM_003199039.5	uncharacterized LOC100536595
LOC100536599	21.8293	42.5281	1.13051	0.0265826	-5.23337	4.85e-08	1.86e-05	0.490572	0.838371	1.62896	0.0238309	0.0225455	0.0223306	GeneID:100536599,Genbank:XM_009306911.3	uncharacterized LOC100536599
LOC100536607	38.4126	53.7597	23.0656	0.42905	-1.22078	0.0597049	1	0.682172	2.93008	2.71435	0.539786	0.518952	0.775796	GeneID:100536607,Genbank:XM_003197991.5	myeloid-associated differentiation marker-like
LOC100536608	16.304	24.881	7.72701	0.310558	-1.68706	0.041976	0.89284	0.0286635	0.286922	0.471851	0.0164381	0.109966	0.0470441	GeneID:100536608,Genbank:XM_021475494.1	gastrula zinc finger protein xLCGF3.1-like
LOC100536609	23.1715	27.1979	19.1451	0.703921	-0.506515	0.371081	1	0.257673	0.685001	0.97094	0.181579	0.529686	0.171223	GeneID:100536609,Genbank:XM_017355568.2	gastrula zinc finger protein XlCGF57.1-like
LOC100536643	10.0326	9.59612	10.4691	1.09098	0.125618	0.990937	1	0.0815882	0.451683	0.203069	0.0235188	0.386354	0.176122	GeneID:100536643,Genbank:XM_003198167.5	zinc-binding protein A33-like
LOC100536647	248.517	237.704	259.329	1.09098	0.125618	0.652098	1	9.59782	3.9732	5.41825	6.17371	2.28651	8.2534	GeneID:100536647,Genbank:XM_003201366.5	disintegrin and metalloproteinase domain-containing protein 10-like
LOC100536648	0	0	0					0	0	0	0	0	0	GeneID:100536648,Genbank:XM_021475288.1	solute carrier organic anion transporter family member 1C1-like
LOC100536657	172.173	150.136	194.21	1.29356	0.371348	0.483892	1	1.14018	1.63485	2.54085	1.25503	1.46607	2.45067	GeneID:100536657,Genbank:XM_005171037.4	adhesion G protein-coupled receptor E1-like
LOC100536660	23.439	19.6647	27.2132	1.38386	0.468702	0.587665	1	0.103635	0.494301	0.575487	0.189766	0.435144	0.433346	GeneID:100536660,Genbank:XM_017355558.2	oocyte zinc finger protein XlCOF6-like
LOC100536667	0	0	0					0	0	0	0	0	0	GeneID:100536667,Genbank:XM_021466900.1	uncharacterized LOC100536667
LOC100536670	43.9501	38.2834	49.6167	1.29604	0.374108	0.634664	1	1.11587	2.98178	3.82014	1.41803	3.30036	2.1026	GeneID:100536670,Genbank:XM_021475954.1	fibrinogen alpha chain-like
LOC100536673	78.2032	76.6266	79.7799	1.04115	0.0581798	0.925104	1	0.369033	3.68144	2.92719	0.665558	3.03689	1.308	GeneID:100536673,Genbank:XM_003200772.5	alpha-1,6-mannosyl-glycoprotein 2-beta-N-acetylglucosaminyltransferase-like
LOC100536676	3.64498	7.28996	0	0	#NAME?	0.0049175	0.235661	0.121862	0.214543	0.241111	0	0	0	GeneID:100536676,Genbank:XM_003198298.5	gastrula zinc finger protein XlCGF8.2DB-like
LOC100536708	2.11608	2.68651	1.54565	0.575339	-0.797517	0.678237	1	0.0232074	0.132684	0.105329	0	0.0528359	0.0254832	GeneID:100536708,Genbank:XM_003197926.5	phospholipid scramblase 2-like
LOC100536716	6.4098	8.52868	4.29092	0.503117	-0.991036	0.388711	1	0	0.0814874	0.254174	0.057092	0.0271734	0.0810041	GeneID:100536716,Genbank:XM_021477323.1	cadherin-22-like
LOC100536726	11.6217	20.1515	3.09194	0.153434	-2.70431	0.00326382	0.171816	0.110587	0.126707	0.293084	0.0198229	0.0381961	0.0185796	GeneID:100536726,Genbank:XM_021469557.1	uncharacterized LOC100536726
LOC100536730	2.94349	3.09526	2.79172	0.901935	-0.148905	0.869858	1	0	0.271588	0.185002	0.0466573	0.132943	0.0453725	GeneID:100536730,Genbank:XM_017355636.2	gastrula zinc finger protein XlCGF8.2DB-like
LOC100536746	3.97861	3.73729	4.21993	1.12914	0.175225	1	1	0	0.285657	0.33391	0	0.374902	0.0469039	GeneID:100536746,Genbank:XM_005164417.4	gastrula zinc finger protein XlCGF71.1-like
LOC100536750	1.34966	1.86902	0.830292	0.444239	-1.17059	0.715681	1	0.10579	0.0369842	0.0371553	0	0.148278	0	GeneID:100536750,Genbank:XM_009300751.2	gastrula zinc finger protein XlCGF52.1-like
LOC100536757	78.6771	92.2263	65.1278	0.706174	-0.501904	0.317714	1	0.903041	1.40801	1.38227	0.536324	1.17794	0.456098	GeneID:100536757,Genbank:XM_021478379.1	very low-density lipoprotein receptor-like
LOC100536761	4.76553	8.21652	1.31454	0.159987	-2.64397	0.0622156	1	0.112062	0.110282	0.310014	0.0189515	0	0.0530903	GeneID:100536761,Genbank:XM_003199823.5	protocadherin beta-15-like
LOC100536766	29.1381	26.2596	32.0166	1.21924	0.285978	0.692526	1	0.363043	0.798903	0.583099	0.401534	0.518977	0.572499	GeneID:100536766,Genbank:XM_017355547.2	protein NLRC3-like
LOC100536777	53.1909	61.8183	44.5635	0.720878	-0.472173	0.383105	1	0.320131	1.16064	1.83337	0.487156	0.516237	0.734851	GeneID:100536777,Genbank:XM_003201174.5	protein-L-isoaspartate O-methyltransferase domain-containing protein 2-like
LOC100536782	0.598923	1.19785	0	0	#NAME?	0.471489	1	0	0	0.225237	0	0	0	GeneID:100536782,Genbank:XM_021476361.1	ras-like protein family member 10B
LOC100536790	4.9325	5.98923	3.87577	0.647124	-0.627886	0.615371	1	0	0.066021	0.277587	0.0699153	0.0165529	0.083036	GeneID:100536790,Genbank:XM_009297176.3	zinc finger protein basonuclin-2-like
LOC100536800	1.85898	1.80488	1.91308	1.05995	0.0839976	1	1	0.0189304	0	0.105827	0	0.021663	0.0203767	GeneID:100536800,Genbank:XM_009307661.3	protocadherin beta-16-like
LOC100536819	3.18219	1.42783	4.93655	3.45738	1.78968	0.339861	1	0	0.0304917	0.153339	0.0312529	0.152209	0.0872689	GeneID:100536819,Genbank:XM_021469605.1	beta-1,3-galactosyltransferase 2-like
LOC100536834	0.327477	0.654953	0	0	#NAME?	0.828084	1	0	0	0	0	0	0	GeneID:100536834,Genbank:XM_021466350.1	C-type mannose receptor 2-like
LOC100536850	1.07283	1.01578	1.12988	1.11233	0.153581	1	1	0	0.0377984	0.0382018	0	0.0377651	0.0181796	GeneID:100536850,Genbank:XM_021475149.1	gastrula zinc finger protein XlCGF57.1-like
LOC100536860	3.14978	0.229985	6.06958	26.3912	4.72198	0.0240248	0.643817	0	0	0	0.31367	0.0860706	0.216745	GeneID:100536860,Genbank:XM_003200292.3	zona pellucida sperm-binding protein 3-like
LOC100536867	1.51241	2.30946	0.715363	0.309753	-1.69081	0.499685	1	0	0.108198	0.145692	0	0.0358745	0	GeneID:100536867,Genbank:XM_021475478.1	gastrula zinc finger protein XlCGF8.2DB-like
LOC100536887	227.168	271.941	182.396	0.67072	-0.576218	0.476162	1	11.5236	6.24589	5.80219	2.96303	6.65649	3.87898	GeneID:100536887,Genbank:XM_003201704.5	uncharacterized LOC100536887
LOC100536890	0.415146	0	0.830292	Inf	Inf	0.689979	1	0	0	0	0.0216692	0	0	GeneID:100536890,Genbank:XM_003199074.4	aurora kinase-like
LOC100536900	32.7807	36.9157	28.6458	0.775979	-0.36591	0.548601	1	0.459839	1.72206	1.89537	0.149601	1.48735	0.492691	GeneID:100536900,Genbank:XM_003198490.5	gastrula zinc finger protein XlCGF8.2DB-like
LOC100536910	0	0	0					0	0	0	0	0	0	GeneID:100536910,Genbank:XM_021478066.1	adhesion G protein-coupled receptor E1
LOC100536922	140.306	111.757	168.855	1.51091	0.595421	0.415465	1	0.27034	1.06642	1.49728	1.00149	1.25928	0.997958	GeneID:100536922,Genbank:XM_021466550.1	zinc finger protein 585A-like
LOC100536924	1.30297	0.229985	2.37595	10.3309	3.36889	0.33195	1	0	0.0149212	0.0891498	0.0152856	0.0750421	0.0145759	GeneID:100536924,Genbank:XM_021468243.1	NACHT, LRR and PYD domains-containing protein 12-like
LOC100536927	0.299588	0	0.599175	Inf	Inf	0.725796	1	0	0	0	0	0	0	GeneID:100536927,Genbank:XM_021478171.1	B-cell receptor CD22-like
LOC100536928	0.931461	1.032	0.830921	0.805155	-0.312662	1	1	0	0.0295814	0.0292269	0.0313016	0.0291974	0	GeneID:100536928,Genbank:XM_017352916.2	uncharacterized LOC100536928
LOC100536949	1.44915	0.754097	2.1442	2.8434	1.50762	0.471849	1	0.00706568	0	0	0	0.00803275	0	GeneID:100536949,Genbank:XM_021470770.1	mucin-2-like
LOC100536964	0	0	0					0	0	0	0	0	0	GeneID:100536964,Genbank:XM_009304109.3	E3 ubiquitin-protein ligase RBBP6-like
LOC100536965	1.1868	2.3736	0	0	#NAME?	0.205742	1	0.470946	0.695228	0	0	0	0	GeneID:100536965,Genbank:XM_021479754.1	gastrin/cholecystokinin-like peptide
LOC100536981	112.408	91.0472	133.769	1.46923	0.555057	0.408489	1	0.245978	0.528853	1.51284	0.6547	0.516295	1.21695	GeneID:100536981,Genbank:XM_021479049.1	bromodomain adjacent to zinc finger domain protein 2B-like
LOC100536995	14.4059	7.68579	21.126	2.74871	1.45875	0.594866	1	0.0463736	0.548784	0.895199	0.0680512	2.80298	0.181967	GeneID:100536995,Genbank:XM_003200179.5	RIIa domain-containing protein 1-like
LOC100537023	1.51014	1.70574	1.31454	0.770658	-0.375838	0.956569	1	0	0.10237	0.0508527	0	0	0	GeneID:100537023,Genbank:XM_003201329.5	RNA-binding Raly-like protein
LOC100537032	5.01936	2.36069	7.67804	3.25246	1.70153	0.274829	1	0.019995	0.066642	0.113296	0	0.153702	0.108696	GeneID:100537032,Genbank:XM_021472230.1	gastrula zinc finger protein XlCGF8.2DB-like
LOC100537055	0	0	0					0	0	0	0	0	0	GeneID:100537055,Genbank:XM_021479520.1	cornifelin homolog B-like
LOC100537082	10.6795	7.07951	14.2796	2.01703	1.01223	0.253888	1	0.1823	0.295373	0.242278	0.335027	0.48035	0.373703	GeneID:100537082,Genbank:XM_021472237.1	gastrula zinc finger protein XlCGF7.1-like
LOC100537098	76.8401	93.7669	59.9133	0.638961	-0.646201	0.360097	1	1.66973	2.38811	6.62103	1.77947	0.48947	2.855	GeneID:100537098,Genbank:XM_017351978.2	poly [ADP-ribose] polymerase 6
LOC100537138	36.8036	33.3693	40.238	1.20584	0.270036	0.772856	1	0.318398	0.999673	0.734557	0.796024	0.507137	0.749438	GeneID:100537138,Genbank:XM_017356536.1	GTPase IMAP family member 6
LOC100537143	0	0	0					0	0	0	0	0	0	GeneID:100537143,Genbank:XM_009295189.2	CD209 antigen
LOC100537163	1.35713	0.754097	1.96017	2.59936	1.37816	0.581715	1	0.0309675	0	0	0	0.0384382	0.0179134	GeneID:100537163,Genbank:XM_021477798.1	CMRF35-like molecule 3
LOC100537178	154.743	117.281	192.206	1.63886	0.712689	0.225267	1	1.27625	2.5884	2.97744	2.87486	2.67314	2.81085	GeneID:100537178,Genbank:XM_003200002.5	E3 ubiquitin-protein ligase RNF14-like
LOC100537194	0	0	0					0	0	0	0	0	0	GeneID:100537194,Genbank:XM_017355915.1	CD209 antigen
LOC100537240	0	0	0					0	0	0	0	0	0	GeneID:100537240,Genbank:XM_003197757.4	CD209 antigen
LOC100537259	0.207573	0	0.415146	Inf	Inf	0.965525	1	0	0	0	0	0.0649094	0	GeneID:100537259,Genbank:XM_021476514.1	uncharacterized LOC100537259
LOC100537272	26.8193	38.3427	15.2958	0.398923	-1.32582	0.0581828	1	0.387818	0.252479	0.451803	0.117186	0.101907	0.121264	GeneID:100537272,Genbank:XM_021468935.1	macrophage mannose receptor 1-like
LOC100537317	55.3649	63.823	46.9067	0.73495	-0.444282	0.385876	1	0.714888	1.36208	2.37031	0.958267	0.575446	0.846079	GeneID:100537317,Genbank:XM_003199165.5	zinc finger protein 681-like
LOC100537321	19.1717	34.0544	4.28903	0.125946	-2.98912	0.000342428	0.0307587	0.353524	0.481477	0.54938	0.0139836	0.0666928	0.0792813	GeneID:100537321,Genbank:XM_021467742.1	cadherin-related family member 5-like
LOC100537361	13.4603	14.4649	12.4557	0.861102	-0.215745	0.802809	1	0.0128193	0.108454	0.219941	0.0986695	0.0805831	0.106918	GeneID:100537361,Genbank:XM_003198492.5	zinc finger protein 271-like
LOC100537363	29.9499	40.9443	18.9555	0.46296	-1.11104	0.356302	1	0.0168781	0.307055	1.01878	0.0580106	0.121275	0.207246	GeneID:100537363,Genbank:XM_009302768.3	potassium voltage-gated channel subfamily KQT member 2
LOC100537369	11.4631	14.5567	8.36958	0.574966	-0.798451	0.519758	1	0.095648	0.680708	1.11111	0.147836	0.035329	0.669222	GeneID:100537369,Genbank:XM_021468314.1	transmembrane protein 74-like
LOC100537377	54.165	52.3912	55.9387	1.06771	0.0945237	1	1	1.06726	1.70099	1.87568	0.746261	2.01985	0.868396	GeneID:100537377,Genbank:XM_003198534.5	gastrula zinc finger protein XlCGF8.2DB-like
LOC100537384	231.773	191.846	271.699	1.41624	0.502063	0.392108	1	1.14236	0.9321	2.59009	0.983821	0.91833	3.39943	GeneID:100537384,Genbank:XM_021468267.1	POU domain, class 2, transcription factor 2
LOC100537396	3.28419	3.52353	3.04485	0.864148	-0.21065	1	1	0.0728522	0.232173	0.193178	0.211903	0	0.19948	GeneID:100537396,Genbank:XM_003197997.5	GTPase IMAP family member 7-like
LOC100537399	3.03338	2.37691	3.68985	1.55237	0.634477	0.703874	1	0.0798725	0.0637517	0.0849232	0.0218848	0.105922	0.0834059	GeneID:100537399,Genbank:XM_009300820.3	protein NLRC3-like
LOC100537400	0	0	0					0	0	0	0	0	0	GeneID:100537400,Genbank:XM_021475152.1	gastrula zinc finger protein XlCGF49.1-like
LOC100537401	1.06535	2.1307	0	0	#NAME?	0.228016	1	0.0421464	0.145422	0.0481892	0	0	0	GeneID:100537401,Genbank:XM_021477333.1	neuronal acetylcholine receptor subunit alpha-4-like
LOC100537407	0.138952	0.277905	0	0	#NAME?	1	1	0	0.0583086	0	0	0	0	GeneID:100537407,Genbank:XM_003201092.3	beta-1,3-galactosyltransferase 2-like
LOC100537428	117.52	114.829	120.211	1.04688	0.0660922	0.954052	1	0.876949	2.30918	2.07939	0.696425	2.0204	1.57141	GeneID:100537428,Genbank:XM_021475454.1	gastrula zinc finger protein XlCGF57.1-like
LOC100537437	1.53488	1.63904	1.43073	0.872907	-0.1961	1	1	0	0	0	0.137993	0	0	GeneID:100537437,Genbank:XM_021471917.1	ER lumen protein-retaining receptor 3-like
LOC100537439	0	0	0					0	0	0	0	0	0	GeneID:100537439,Genbank:XM_003198337.5	uncharacterized LOC100537439
LOC100537450	4.74191	4.01595	5.46788	1.36154	0.445243	0.757565	1	0.0771735	0.0433548	0.0878823	0.089491	0.152148	0.0632587	GeneID:100537450,Genbank:XM_017355350.2	gastrula zinc finger protein XlCGF57.1-like
LOC100537455	29.3562	21.0874	37.6251	1.78424	0.835313	0.654529	1	0.809745	1.94746	1.69993	0.773903	4.05152	0.243047	GeneID:100537455,Genbank:XM_021480894.1	androgen-dependent TFPI-regulating protein-like
LOC100537475	1.01562	0.785794	1.24544	1.58494	0.664429	1	1	0	0	0	0	0.0396654	0	GeneID:100537475,Genbank:XM_021467937.1	extracellular calcium-sensing receptor-like
LOC100537499	0.357367	0	0.714733	Inf	Inf	0.706451	1	0	0	0	0	0.0435654	0.0424964	GeneID:100537499,Genbank:XM_021479782.1	uncharacterized LOC100537499
LOC100537504	0	0	0					0	0	0	0	0	0	GeneID:100537504,Genbank:XM_021472777.1	ecto-ADP-ribosyltransferase 5-like
LOC100537530	16.7132	16.5385	16.8879	1.02113	0.0301631	0.977603	1	0.179939	0.289542	0.275299	0.21392	0.246949	0.120943	GeneID:100537530,Genbank:XM_017355641.2	gastrula zinc finger protein XlCGF8.2DB-like
LOC100537538	1.82309	1.80157	1.84461	1.02389	0.0340601	1	1	0	0.0105339	0.021048	0	0.0210119	0	GeneID:100537538,Genbank:XM_021467271.1	phospholipase C beta 4
LOC100537549	13.8271	22.0482	5.60608	0.254265	-1.9756	0.0201483	0.58235	0.103927	0.308472	0.46326	0.0566847	0	0.0934596	GeneID:100537549,Genbank:XM_003200359.5	angiopoietin-related protein 7-like
LOC100537553	8.74141	6.34163	11.1412	1.75683	0.812976	0.337102	1	0.105742	0.111759	0.0961524	0.130524	0.127445	0.228036	GeneID:100537553,Genbank:XM_003198042.5	ecto-ADP-ribosyltransferase 5-like
LOC100537554	259.328	257.891	260.765	1.01115	0.0159938	0.966221	1	1.02386	2.48371	7.29178	1.97599	1.03383	5.34113	GeneID:100537554,Genbank:XM_009297191.3	serine/threonine-protein kinase DCLK2-like
LOC100537556	264.361	254.457	274.265	1.07785	0.108151	0.978096	1	2.10234	9.55942	13.2477	5.94097	5.78094	8.22299	GeneID:100537556,Genbank:XM_003198578.5	RNA-binding protein Musashi homolog 1-like
LOC100537572	6.65397	8.7878	4.52015	0.514366	-0.959133	0.312647	1	0.0466007	0.22285	0.434634	0.0206215	0.141011	0.0771533	GeneID:100537572,Genbank:XM_003198415.5	gastrula zinc finger protein XlCGF8.2DB-like
LOC100537584	4.49075	5.52339	3.45811	0.626084	-0.675572	0.669315	1	0.0183934	0.0407149	0.0829047	0	0	0.0998427	GeneID:100537584,Genbank:XM_021475548.1	gastrula zinc finger protein XlCGF8.2DB-like
LOC100537585	0.592263	0.884938	0.299588	0.338541	-1.5626	0.921535	1	0.0109979	0	0	0	0	0.0106095	GeneID:100537585,Genbank:XM_021469145.1	probable E3 ubiquitin-protein ligase HECTD4
LOC100537594	103.522	115.466	91.5782	0.793117	-0.334394	0.453071	1	0.264693	0.989419	1.97487	0.833437	0.341493	0.756952	GeneID:100537594,Genbank:XM_021469470.1	myosin heavy chain, fast skeletal muscle-like
LOC100537597	0.83155	0	1.6631	Inf	Inf	0.457503	1	0	0	0	0.0911419	0	0	GeneID:100537597,Genbank:XM_021470287.1	nuclear receptor coactivator 6-like
LOC100537613	160.1	141.315	178.885	1.26586	0.340115	0.486842	1	5.65438	2.38554	3.73665	5.02408	1.17471	6.78372	GeneID:100537613,Genbank:XM_003199033.5	dmX-like protein 1
LOC100537633	16.6059	22.7364	10.4754	0.460735	-1.11799	0.148171	1	0.630118	0.555179	0.828111	0.208193	0.0787607	0.393059	GeneID:100537633,Genbank:XM_021468720.1	alanine aminotransferase 2-like
LOC100537649	8.01785	8.9323	7.10339	0.795247	-0.330524	0.901308	1	0.358506	0.351746	0.551293	0.156006	0.0998307	0.637711	GeneID:100537649,Genbank:XM_021469855.1	probable N-acetyltransferase CML3
LOC100537673	1.13051	0	2.26102	Inf	Inf	0.180677	1	0	0	0	0	0	0.0368654	GeneID:100537673,Genbank:XM_021477012.1	serine/threonine-protein kinase pim-1-like
LOC100537679	87.1638	92.031	82.2966	0.894227	-0.161287	0.766668	1	3.69563	5.02007	3.80185	3.00118	2.51656	3.09701	GeneID:100537679,Genbank:XM_003199676.5	dual specificity protein phosphatase 13-like
LOC100537706	3.86351	0	7.72701	Inf	Inf	0.00654637	0.282969	0	0	0	0.112272	0.146256	0.107459	GeneID:100537706,Genbank:XM_021477009.1	serine/threonine-protein kinase pim-1-like
LOC100537716	9.43792	9.69482	9.18101	0.947001	-0.0785618	0.88214	1	0.0356255	0.16831	0.533111	0.15095	0.186366	0.245448	GeneID:100537716,Genbank:XM_021473032.1	zinc finger protein 658B-like
LOC100537733	50.783	67.0327	34.5332	0.51517	-0.956881	0.113423	1	1.06468	4.67658	3.83683	0.826618	1.95566	0.810549	GeneID:100537733,Genbank:XM_003201524.5	stonustoxin subunit beta-like
LOC100537744	0.870167	1.44075	0.299588	0.207939	-2.26577	0.664551	1	0.0313282	0.109093	0.0366961	0	0	0.0346295	GeneID:100537744,Genbank:XM_003199231.5	uncharacterized LOC100537744
LOC100537771	9.53593	10.4423	8.62955	0.826403	-0.275083	0.658527	1	0.0323787	0.364473	0.594718	0.192793	0.153173	0.243135	GeneID:100537771,Genbank:XM_003201740.5	solute carrier family 12 member 2-like
LOC100537796	13.2709	12.0795	14.4623	1.19726	0.259737	0.712471	1	0.372258	0.286113	0.492392	0.336778	0.454729	0.357048	GeneID:100537796,Genbank:XM_021467954.1	ETS translocation variant 3-like protein
LOC100537797	0.114993	0.229985	0	0	#NAME?	1	1	0	0	0	0	0	0	GeneID:100537797,Genbank:XM_009296215.3	uncharacterized LOC100537797
LOC100537809	2.58777	2.73113	2.44442	0.895022	-0.160006	1	1	0	0.231933	0.0251245	0.0274811	0.0516825	0.103897	GeneID:100537809,Genbank:XM_003200118.5	ATP-binding cassette sub-family D member 2
LOC100537813	11.0448	14.1571	7.93243	0.560315	-0.835689	0.474952	1	0.0453721	0.428891	1.11129	0.0830193	0.233167	0.48159	GeneID:100537813,Genbank:XM_009299938.3	glutamate receptor ionotropic, kainate 2
LOC100537815	14.4857	18.5914	10.38	0.558323	-0.840829	0.292154	1	0.0937067	0.37605	0.643797	0.088788	0.0518096	0.297907	GeneID:100537815,Genbank:XM_021477285.1	potassium voltage-gated channel subfamily A member 2
LOC100537842	0	0	0					0	0	0	0	0	0	GeneID:100537842,Genbank:XM_021470666.1	uncharacterized LOC100537842
LOC100537850	22.7215	17.9007	27.5424	1.53862	0.62164	0.490332	1	0	1.24276	2.73216	1.01276	0.956037	2.02006	GeneID:100537850,Genbank:XM_003200413.5	F-BAR and double SH3 domains protein 2-like
LOC100537853	108.535	106.727	110.343	1.03388	0.04807	0.905453	1	0.0887613	0.267361	0.422697	0.0936555	0.320254	0.153852	GeneID:100537853,Genbank:XM_021475591.1	uncharacterized LOC100537853
LOC100537873	8.57224	6.55539	10.5891	1.61533	0.691825	0.514941	1	0	0.297647	0.13048	0.0434182	0.0435117	0.0417172	GeneID:100537873,Genbank:XM_021475633.1	H/ACA ribonucleoprotein complex non-core subunit NAF1-like
LOC100537890	0	0	0					0	0	0	0	0	0	GeneID:100537890,Genbank:XM_021476598.1	serine/threonine-protein kinase pim-3-like
LOC100537930	0.832003	0.833714	0.830292	0.995896	-0.00593362	1	1	0	0.207195	0	0	0.137858	0	GeneID:100537930,Genbank:NM_001319270.1	interferon-induced protein with tetratricopeptide repeats 5-like
LOC100537936	14.168	10.7364	17.5995	1.63923	0.713018	0.51732	1	0.0214315	0.138908	0.0701366	0.0479588	0.342987	0.0905337	GeneID:100537936,Genbank:XM_009300928.3	gastrula zinc finger protein XlCGF57.1-like
LOC100537940	3.97056	1.11162	6.82951	6.14375	2.61912	0.100698	1	0	0.0507977	0	0.0693136	0.136487	0.0161774	GeneID:100537940,Genbank:XM_021477004.1	serine/threonine-protein kinase pim-1-like
LOC100537949	9.44457	11.4868	7.40235	0.644423	-0.63392	0.622256	1	0.116295	0.392353	1.82976	0.237122	0.16886	0.783092	GeneID:100537949,Genbank:XM_003200505.5	transmembrane protein 42-like
LOC100537963	135.309	75.5553	195.062	2.58172	1.36833	0.176912	1	0.266499	2.27477	3.55263	6.06432	2.0745	3.69005	GeneID:100537963,Genbank:XM_003199395.5	unconventional myosin-XVIIIb-like
LOC100537972	9.32028	3.50806	15.1325	4.31365	2.10891	0.0186214	0.55618	0.0608726	0.0134495	0.0409478	0.125536	0.0949816	0.119547	GeneID:100537972,Genbank:XM_017355843.2	chitinase-like protein PB1E7.04c
LOC100537993	14.1063	11.3667	16.8458	1.48203	0.567574	0.463656	1	0.0660196	0.135539	0.059979	0.139507	0.0527137	0.117297	GeneID:100537993,Genbank:XM_021478036.1	polycystic kidney disease protein 1-like 2	GO:0016020,GO:0016021,GO:0030246,GO:0050982,GO:0005262,GO:0005509	membrane|integral component of membrane|carbohydrate binding|detection of mechanical stimulus|calcium channel activity|calcium ion binding
LOC100538023	0.34684	0.277905	0.415775	1.49611	0.581214	1	1	0	0	0	0.0399535	0	0	GeneID:100538023,Genbank:XM_021479783.1	uncharacterized LOC100538023
LOC100538037	4.93247	7.18751	2.67742	0.37251	-1.42465	0.235208	1	0.0598137	0.299891	0.138123	0.0709905	0.0231632	0.0444597	GeneID:100538037,Genbank:XM_009305279.3	P2Y purinoceptor 3-like
LOC100538044	38.4498	28.8576	48.0421	1.6648	0.735347	0.654773	1	4.70369	7.36088	6.08558	1.09753	16.5092	3.52543	GeneID:100538044,Genbank:XM_003197828.5	leptin receptor gene-related protein
LOC100538089	8.79928	8.83647	8.76209	0.991583	-0.0121947	0.980471	1	0.208666	0.253724	0.394994	0	0.253766	0.32281	GeneID:100538089,Genbank:XM_021469648.1	interferon-induced protein 44-like
LOC100538090	3.20679	5.69885	0.714733	0.125417	-2.99519	0.0816772	1	0	0.305624	0.0894982	0	0	0	GeneID:100538090,Genbank:XM_017355121.1	gastrula zinc finger protein XlCGF8.2DB-like
LOC100538098	50.2507	39.5484	60.9531	1.54123	0.624081	0.552476	1	0.449204	1.34784	1.02587	0.894818	1.81856	0.483476	GeneID:100538098,Genbank:XM_003198212.5	protein FAM180A
LOC100538121	61.879	59.6538	64.1043	1.0746	0.103806	0.966147	1	0.256007	0.826021	0.998117	0.364793	0.611334	0.628889	GeneID:100538121,Genbank:XM_021475395.1	zinc finger protein 585A-like
LOC100538123	0	0	0					0	0	0	0	0	0	GeneID:100538123,Genbank:XM_021469180.1	uncharacterized LOC100538123
LOC100538136	1.36705	1.48867	1.24544	0.836613	-0.257368	1	1	0.0238422	0.0798582	0	0	0.026443	0	GeneID:100538136,Genbank:XM_009295970.3	uncharacterized LOC100538136
LOC100538142	0	0	0					0	0	0	0	0	0	GeneID:100538142,Genbank:XM_021476667.1	gastrula zinc finger protein XlCGF57.1-like
LOC100538151	2.06785	2.59067	1.54503	0.59638	-0.745697	0.683791	1	0.0185765	0.0633385	0.126786	0	0.0632212	0.0203056	GeneID:100538151,Genbank:XM_003197977.5	GTPase IMAP family member 7-like
LOC100538158	1.18287	1.76657	0.599175	0.339174	-1.5599	0.741976	1	0.0456802	0.281876	0	0	0	0.0535969	GeneID:100538158,Genbank:XM_009297864.3	C-C motif chemokine 2-like
LOC100538170	1.80555	1.94864	1.66247	0.853146	-0.229136	0.929323	1	0.0151404	0.0202726	0.020541	0.0409522	0.0201188	0	GeneID:100538170,Genbank:XM_021469542.1	CD48 antigen-like
LOC100538177	264.173	178.622	349.725	1.95791	0.969315	0.084276	1	1.89442	1.35696	2.33784	1.21221	2.27191	5.74448	GeneID:100538177,Genbank:XM_021477581.1	uncharacterized protein DDB_G0290685-like
LOC100538179	416.98	424.605	409.356	0.964088	-0.0527636	0.963184	1	2.30634	2.44033	5.25983	2.3369	1.46485	3.92512	GeneID:100538179,Genbank:XM_021470567.1	DNA-binding protein RFX7-like
LOC100538188	3.95239	4.60932	3.29546	0.714957	-0.484072	0.888011	1	0	0.0990579	0.278669	0	0	0.208498	GeneID:100538188,Genbank:XM_009307663.3	protocadherin alpha-8-like
LOC100538195	0.466429	0.932858	0	0	#NAME?	0.659873	1	0.0743026	0.16459	0	0	0	0	GeneID:100538195,Genbank:XM_021474797.1	adhesion G protein-coupled receptor E3-like
LOC100538196	0.207573	0	0.415146	Inf	Inf	0.965525	1	0	0	0	0	0.0349595	0	GeneID:100538196,Genbank:XM_017355497.1	gastrula zinc finger protein XlCGF8.2DB-like
LOC100538201	1.04985	0.785794	1.31391	1.67208	0.741641	0.864	1	0	0.0339637	0.068527	0.0351065	0	0.0658153	GeneID:100538201,Genbank:XM_021475709.1	gastrula zinc finger protein XlCGF8.2DB-like
LOC100538208	4.1945	3.08565	5.30335	1.71872	0.781331	0.669816	1	0	0.0671885	0.371186	0	0.298272	0.131015	GeneID:100538208,Genbank:XM_003198046.5	zinc finger protein 502-like
LOC100538212	10.9895	19.1867	2.79235	0.145536	-2.78055	0.00314212	0.167531	0.318502	0.712827	0.589965	0.0916886	0.0595757	0.0286535	GeneID:100538212,Genbank:XM_009295967.3	uncharacterized LOC100538212
LOC100538242	0.873682	1.032	0.715363	0.69318	-0.528698	1	1	0.0609222	0.0683106	0	0.0700949	0	0.0661968	GeneID:100538242,Genbank:XM_003201414.4	C-C motif chemokine 2-like
LOC100538248	12.6704	10.8809	14.4598	1.32891	0.410247	0.642577	1	0.140404	0.155148	0.166747	0.0662566	0.247322	0.234955	GeneID:100538248,Genbank:XM_009307504.3	uncharacterized LOC100538248
LOC100538255	0.188524	0.377049	0	0	#NAME?	1	1	0.0423853	0	0	0	0	0	GeneID:100538255,Genbank:XM_005174535.3	uncharacterized LOC100538255
LOC100538256	7.23149	0	14.463	Inf	Inf	2.01e-05	0.00314022	0	0	0	0.224834	0.323434	0.370087	GeneID:100538256,Genbank:XM_005172067.4	uncharacterized LOC100538256
LOC100538279	112.806	82.0631	143.55	1.74926	0.806744	0.160355	1	0.694374	0.605382	1.40162	1.35592	0.666063	1.45046	GeneID:100538279,Genbank:XM_021466642.1	adhesion G protein-coupled receptor L2
LOC100538283	11.2503	12.2601	10.2405	0.835273	-0.259681	0.709333	1	0.0676961	0.209878	0.502963	0.0644012	0.229644	0.200205	GeneID:100538283,Genbank:XM_009299781.3	CD97 antigen-like
LOC100538302	36.6599	48.9857	24.3342	0.496761	-1.00938	0.150152	1	1.92653	1.73463	1.15363	0.402043	0.895317	0.598624	GeneID:100538302,Genbank:XM_003200416.5	uncharacterized LOC100538302
LOC100538327	0	0	0					0	0	0	0	0	0	GeneID:100538327,Genbank:XM_021477643.1	serine/threonine-protein kinase pim-3-like
LOC100538332	0.149794	0	0.299588	Inf	Inf	0.96539	1	0	0	0	0	0	0.0261002	GeneID:100538332,Genbank:XM_021467257.1	uncharacterized LOC100538332
LOC100538333	28.6877	23.5136	33.8618	1.44009	0.526163	0.822694	1	0.175457	1.0569	1.84583	0.5095	1.96967	0.556586	GeneID:100538333,Genbank:XM_003198047.5	gastrula zinc finger protein XlCGF7.1-like
LOC100538336	32.1133	9.44019	54.7865	5.80353	2.53693	0.000192862	0.0194222	0.134351	0.178539	0.19528	0.807791	0.391292	1.30784	GeneID:100538336,Genbank:XM_021475798.1	gastrula zinc finger protein XlCGF52.1-like
LOC100538338	0.552551	0.689956	0.415146	0.601699	-0.732885	0.929093	1	0	0	0.114336	0	0.0387294	0	GeneID:100538338,Genbank:XM_017358651.2	uncharacterized LOC100538338
LOC101882006	0	0	0					0	0	0	0	0	0	GeneID:101882006,Genbank:XM_021479514.1	aurora kinase-like
LOC101882020	0.138952	0.277905	0	0	#NAME?	1	1	0	0.058076	0	0	0	0	GeneID:101882020,Genbank:XM_021468148.1	uncharacterized LOC101882020
LOC101882029	0	0	0					0	0	0	0	0	0	GeneID:101882029,Genbank:XM_021477356.1	uncharacterized LOC101882029
LOC101882049	216.551	181.649	251.453	1.38428	0.469136	0.449422	1	0.56916	2.56201	4.43169	1.82875	1.89456	4.01797	GeneID:101882049,Genbank:XM_021469659.1	zinc finger protein 729-like
LOC101882060	5.42071	3.41147	7.42994	2.17793	1.12296	0.501402	1	0.0165703	0.0665202	0.183047	0.0520174	0.133036	0.0498698	GeneID:101882060,Genbank:XM_021475764.1	protein NLRC3-like
LOC101882062	0	0	0					0	0	0	0	0	0	GeneID:101882062,Genbank:XM_009302925.3	uncharacterized LOC101882062
LOC101882063	34.1473	50.3521	17.9425	0.35634	-1.48867	0.0264618	0.685312	0.863671	1.59422	2.35522	0.24275	0.466751	0.728542	GeneID:101882063,Genbank:XM_005174598.1	gastrula zinc finger protein XlCGF64.1-like
LOC101882067	17.1426	22.3106	11.9746	0.536722	-0.897752	0.233793	1	0.251803	0.341328	0.586166	0.21705	0.075611	0.243346	GeneID:101882067,Genbank:XM_021480880.1	uncharacterized LOC101882067
LOC101882069	98.4097	138.503	58.316	0.421044	-1.24796	0.0207524	0.594829	0.777837	1.97633	3.11463	0.473156	0.713434	0.628163	GeneID:101882069,Genbank:XM_005161277.3	transmembrane protein 151A-like
LOC101882070	2.56416	0.377049	4.75126	12.6012	3.65549	0.160189	1	0.0437495	0	0	0.051339	0.44939	0.0965284	GeneID:101882070,Genbank:XM_017352417.2	uncharacterized LOC101882070
LOC101882071	8.6824	8.67243	8.69236	1.0023	0.00331086	0.93874	1	0	0.101121	0.201506	0	0.101986	0.088695	GeneID:101882071,Genbank:XM_005170598.4	formin-J-like
LOC101882073	2.9026	1.21407	4.59113	3.78161	1.919	0.211019	1	0.0388548	0	0	0.0262097	0.0258169	0.169757	GeneID:101882073,Genbank:XM_017351594.2	uncharacterized LOC101882073
LOC101882074	0.461832	0.50789	0.415775	0.818633	-0.288712	1	1	0	0.108968	0.107284	0	0	0	GeneID:101882074,Genbank:XM_021468450.1	leucine-rich repeat-containing protein 38-like
LOC101882086	19.8906	23.3378	16.4433	0.704576	-0.505174	0.467805	1	0.0757506	0.665244	0.96357	0.133714	0.337106	0.475301	GeneID:101882086,Genbank:XM_021476732.1	ras-specific guanine nucleotide-releasing factor RalGPS1-like
LOC101882092	3.72989	2.68651	4.77328	1.77676	0.829245	0.547733	1	0.0085324	0.050449	0.0405659	0.0206937	0.0302888	0.0874039	GeneID:101882092,Genbank:XM_005164772.4	podocan-like protein 1
LOC101882111	71.9049	67.8954	75.9144	1.11811	0.16106	0.813436	1	0.585907	2.07448	2.53648	1.24121	0.926167	2.13967	GeneID:101882111,Genbank:XM_009299135.3	zinc finger protein 431-like
LOC101882112	1.11146	1.50819	0.714733	0.4739	-1.07734	0.95202	1	0.111217	0	0	0	0.0353326	0.033445	GeneID:101882112,Genbank:XM_021480418.1	sushi, nidogen and EGF-like domain-containing protein 1
LOC101882122	3.70274	3.41478	3.9907	1.16866	0.224851	1	1	0.0166784	0.0188499	0.227108	0.0389292	0.0563094	0.091667	GeneID:101882122,Genbank:XM_005159707.3	piggyBac transposable element-derived protein 3-like
LOC101882128	9.82691	9.29899	10.3548	1.11354	0.155157	1	1	0.0266319	0.219869	0.472149	0	0.345617	0.151408	GeneID:101882128,Genbank:XM_009297624.3	butyrophilin-like protein 8
LOC101882134	0	0	0					0	0	0	0	0	0	GeneID:101882134,Genbank:XM_021475774.1	uncharacterized LOC101882134
LOC101882148	0	0	0					0	0	0	0	0	0	GeneID:101882148,Genbank:XM_021479023.1	uncharacterized LOC101882148
LOC101882151	8.05707	5.45595	10.6582	1.9535	0.966062	0.396943	1	0.194383	1.33681	1.3179	1.42014	1.3341	2.31002	GeneID:101882151,Genbank:XM_005173557.3	vacuolar protein sorting-associated protein 13B
LOC101882153	15.5489	19.7927	11.3051	0.571176	-0.807993	0.479888	1	0.491759	0.345734	0.152729	0.158554	0.134486	0.186761	GeneID:101882153,Genbank:XM_021477114.1	ephexin-1-like
LOC101882154	0	0	0					0	0	0	0	0	0	GeneID:101882154,Genbank:XM_005174199.1	myeloid-associated differentiation marker-like protein 2
LOC101882159	0	0	0					0	0	0	0	0	0	GeneID:101882159,Genbank:XM_021477777.1	polymeric immunoglobulin receptor-like
LOC101882166	0.48393	0.96786	0	0	#NAME?	0.578297	1	0	0.0115087	0.0347706	0	0	0	GeneID:101882166,Genbank:XM_005164343.4	interferon-induced very large GTPase 1-like
LOC101882181	8.20296	11.1013	5.30461	0.477836	-1.06541	0.307104	1	0.300708	0.285826	0.470433	0.198716	0.193896	0.281237	GeneID:101882181,Genbank:XM_021473157.1	centriolar coiled-coil protein of 110 kDa-like
LOC101882185	6.62696	9.5132	3.74072	0.393213	-1.34662	0.165918	1	0.614085	1.66803	1.0564	0.945541	0.303777	0	GeneID:101882185,Genbank:XM_005171093.4	alanine aminotransferase 2-like
LOC101882195	56.6702	48.7406	64.5997	1.32538	0.406406	0.537363	1	0.43265	0.796162	0.515856	0.608456	0.686576	0.478054	GeneID:101882195,Genbank:XM_017354554.2	interleukin-1 receptor type 2
LOC101882201	12.6252	12.2885	12.9619	1.0548	0.0769678	0.943087	1	0.0365627	0.849316	0.896346	0.119811	0.575182	0.342164	GeneID:101882201,Genbank:XM_021474837.1	gastrula zinc finger protein XlCGF7.1-like
LOC101882206	0.763487	1.52697	0	0	#NAME?	0.366849	1	0.0439572	0	0.24961	0	0	0	GeneID:101882206,Genbank:XM_005174200.4	myeloid-associated differentiation marker-like protein 2
LOC101882211	1.71796	1.47575	1.96017	1.32825	0.409531	1	1	0	0.0728029	0.10943	0	0.0720697	0.0342331	GeneID:101882211,Genbank:XM_005161638.4	uncharacterized LOC101882211
LOC101882212	0	0	0					0	0	0	0	0	0	GeneID:101882212,Genbank:XM_021469580.1	uncharacterized LOC101882212
LOC101882213	0.945599	0.229985	1.66121	7.22313	2.85262	0.556296	1	0	0	0.0381547	0.0387891	0.0379944	0	GeneID:101882213,Genbank:XM_017355936.2	CMRF35-like molecule 8
LOC101882221	0.437558	0.45997	0.415146	0.902549	-0.147923	1	1	0	0	0	0	0	0	GeneID:101882221,Genbank:XM_005172145.4	myb-related transcription factor, partner of profilin-like
LOC101882228	44.321	32.1246	56.5174	1.75932	0.815018	0.173162	1	0.531679	0.872035	0.99185	1.18096	0.580316	1.95285	GeneID:101882228,Genbank:XM_005174094.4	protein diaphanous homolog 1-like
LOC101882231	1.32233	0.984082	1.66058	1.68744	0.754839	0.878312	1	0.0982328	0	0	0	0.167741	0	GeneID:101882231,Genbank:XM_005158470.3	protachykinin-like
LOC101882235	24.7647	25.7461	23.7834	0.923764	-0.114403	0.861477	1	0.433583	0.558713	0.54115	0.275333	0.572802	0.310842	GeneID:101882235,Genbank:XM_005161547.4	zinc finger protein 239-like
LOC101882237	23.05	21.9549	24.1451	1.09976	0.137187	0.989307	1	0.130658	0.575712	1.21713	0.0960138	0.841413	0.473752	GeneID:101882237,Genbank:XM_005170376.4	gastrula zinc finger protein XlCGF57.1-like
LOC101882238	11.0866	9.53529	12.6379	1.32538	0.406404	0.670142	1	0.0263261	0.186532	0.200488	0.0743211	0.129511	0.223235	GeneID:101882238,Genbank:XM_009296569.3	cadherin-like protein 26
LOC101882239	86.6089	98.2397	74.978	0.763214	-0.38984	0.542861	1	1.18918	1.78923	2.9686	0.730278	1.03546	1.89332	GeneID:101882239,Genbank:XM_017351363.2	beta-1,3-galactosyltransferase 2-like
LOC101882251	40.8968	37.3672	44.4264	1.18892	0.249646	0.753026	1	0.880973	1.86945	1.30622	0.755282	1.85056	1.10991	GeneID:101882251,Genbank:XM_005157707.4	class A basic helix-loop-helix protein 9-like
LOC101882255	52.0554	46.9617	57.149	1.21693	0.283245	0.788016	1	0.414941	0.403121	0.950328	0.144182	1.01602	0.515832	GeneID:101882255,Genbank:XM_005158881.4	putative protein TPRXL
LOC101882264	1.28455	1.73818	0.830921	0.478041	-1.06479	0.818042	1	0.463237	0	0	0	0.132607	0	GeneID:101882264,Genbank:XM_005169767.4	lymphocyte antigen 6F-like
LOC101882267	37.195	38.5152	35.8748	0.931445	-0.102457	0.728367	1	0.193082	1.05254	1.3247	0.564098	0.558112	0.526731	GeneID:101882267,Genbank:XM_021474876.1	zinc finger protein 501-like
LOC101882272	17.4606	19.0288	15.8924	0.835178	-0.259845	0.643442	1	0.0893402	0.265734	0.786718	0.150763	0.241783	0.232418	GeneID:101882272,Genbank:XM_005173558.3	vegetative cell wall protein gp1-like
LOC101882290	0	0	0					0	0	0	0	0	0	GeneID:101882290,Genbank:XM_005172146.2	putative nuclease HARBI1
LOC101882297	4.87567	1.67073	8.08061	4.83657	2.27398	0.228429	1	0.0492731	0.0986053	0.0967644	0.31139	0.0993142	0.0948208	GeneID:101882297,Genbank:XM_017357551.2	uncharacterized LOC101882297
LOC101882317	4.22395	4.11178	4.33612	1.05456	0.0766392	1	1	0.30528	0.326612	0.128668	0.0674011	0.262732	0.126064	GeneID:101882317,Genbank:XM_021467544.1	P2Y purinoceptor 8-like
LOC101882320	10.5709	9.49067	11.6511	1.22764	0.295888	0.932541	1	0.0203316	0.078587	0.103073	0.0929736	0.0884538	0.0671236	GeneID:101882320,Genbank:XM_021475658.1	zinc finger protein 721-like
LOC101882338	46.06	56.205	35.915	0.639001	-0.646109	0.305208	1	0.166361	1.11306	2.1547	0.413103	0.455315	0.638354	GeneID:101882338,Genbank:XM_005173456.4	proton myo-inositol cotransporter-like
LOC101882339	1.06059	0.45997	1.66121	3.61156	1.85262	0.72579	1	0	0	0.440515	0.227483	0.439038	0	GeneID:101882339,Genbank:XM_017351585.1	potassium/sodium hyperpolarization-activated cyclic nucleotide-gated channel 2-like
LOC101882342	4.17563	6.68879	1.66247	0.248546	-2.00842	0.132236	1	0	0.10771	0.175024	0.0140886	0.0136363	0	GeneID:101882342,Genbank:XM_017356386.2	roundabout homolog 1-like
LOC101882350	0	0	0					0	0	0	0	0	0	GeneID:101882350,Genbank:XM_017357072.2	polymeric immunoglobulin receptor-like
LOC101882351	3.00797	2.62568	3.39027	1.2912	0.36871	1	1	0	0.0164069	0.074192	0.00838124	0.0407384	0.0234796	GeneID:101882351,Genbank:XM_021469467.1	interferon-induced very large GTPase 1-like
LOC101882355	96.5639	73.7801	119.348	1.61761	0.693868	0.279468	1	2.65351	3.71248	3.344	5.10349	4.23313	3.01763	GeneID:101882355,Genbank:XM_005173929.4	transmembrane protein 43-like
LOC101882356	0	0	0					0	0	0	0	0	0	GeneID:101882356,Genbank:XM_009302302.3	uncharacterized LOC101882356
LOC101882365	0.903987	1.39283	0.415146	0.29806	-1.74633	0.656356	1	0.0347462	0.098494	0.0494731	0	0.0493142	0	GeneID:101882365,Genbank:XM_021475902.1	uncharacterized LOC101882365
LOC101882367	0.138952	0.277905	0	0	#NAME?	1	1	0	0	0	0	0	0	GeneID:101882367,Genbank:XM_021475636.1	uncharacterized LOC101882367
LOC101882370	26.7905	25.9495	27.6315	1.06482	0.0906073	0.927565	1	0.285384	0.4478	0.61275	0.257168	0.386086	0.432651	GeneID:101882370,Genbank:XM_021469072.1	uncharacterized LOC101882370
LOC101882374	0	0	0					0	0	0	0	0	0	GeneID:101882374,Genbank:XM_021470545.1	uncharacterized LOC101882374
LOC101882375	3.1254	2.37691	3.87388	1.6298	0.704693	0.619058	1	0.0105815	0.0231026	0.023257	0.0120785	0.0456245	0.0448189	GeneID:101882375,Genbank:XM_017351277.2	uncharacterized LOC101882375
LOC101882393	14.7724	16.0955	13.4493	0.835594	-0.259126	0.836581	1	0.213104	0.124637	0.123779	0.108082	0.0567618	0.125737	GeneID:101882393,Genbank:XM_017352053.2	uncharacterized LOC101882393
LOC101882400	11.5383	13.9666	9.11002	0.652273	-0.616453	0.472635	1	0.0741733	0.130338	0.18815	0.0338055	0.0735783	0.0707467	GeneID:101882400,Genbank:XM_021479332.1	uncharacterized LOC101882400
LOC101882402	19.3666	24.2935	14.4397	0.594385	-0.750531	0.254403	1	0.234776	0.891022	1.59812	0.17347	0.633215	0.164569	GeneID:101882402,Genbank:XM_021474880.1	zinc finger protein 135-like
LOC101882407	7.46847	3.1627	11.7742	3.72284	1.8964	0.271507	1	0.196265	0.201573	0.133737	0.69915	0.134604	0.265665	GeneID:101882407,Genbank:XM_005173458.4	N-alpha-acetyltransferase 40-like
LOC101882414	0	0	0					0	0	0	0	0	0	GeneID:101882414,Genbank:XM_009304075.3	uncharacterized LOC101882414
LOC101882440	0	0	0					0	0	0	0	0	0	GeneID:101882440,Genbank:XM_017355789.2	uncharacterized LOC101882440
LOC101882447	2.10808	3.08565	1.13051	0.366377	-1.4486	0.416652	1	0	0.0225928	0.113224	0.0117192	0.0113579	0.011022	GeneID:101882447,Genbank:XM_017358330.2	uncharacterized LOC101882447
LOC101882451	4.22478	2.31277	6.13679	2.65344	1.40786	0.32949	1	0	0.0241101	0.118294	0.125785	0.0477195	0.118288	GeneID:101882451,Genbank:XM_005174221.4	neuronal acetylcholine receptor subunit alpha-7-like
LOC101882452	1.80016	0.277905	3.32243	11.9553	3.57958	0.22348	1	0	0	0	0.0221514	0.0652516	0	GeneID:101882452,Genbank:XM_021477256.1	uncharacterized LOC101882452
LOC101882460	76.8067	73.6808	79.9326	1.08485	0.117496	0.964779	1	0.54727	1.44046	2.07598	0.893202	1.1368	1.20781	GeneID:101882460,Genbank:XM_009295827.3	zinc finger protein 239-like
LOC101882461	91.6546	74.9831	108.326	1.44467	0.530743	0.565181	1	0.0811034	0.903339	2.1468	0.899357	0.972175	1.33309	GeneID:101882461,Genbank:XM_021467044.1	mannosyl-oligosaccharide 1,2-alpha-mannosidase IA-like
LOC101882464	16.0212	13.0083	19.034	1.46321	0.549141	0.542301	1	0.189467	0.436568	0.346399	0.37711	0.434329	0.330925	GeneID:101882464,Genbank:XM_021476646.1	uncharacterized LOC101882464
LOC101882465	18.0797	18.2402	17.9192	0.982403	-0.0256126	0.916483	1	0.315181	1.33276	1.66325	0.290131	1.20373	0.995016	GeneID:101882465,Genbank:XM_005164276.4	gastrula zinc finger protein XlCGF49.1-like
LOC101882472	5.3073	1.98694	8.62766	4.34218	2.11842	0.116956	1	0.0210762	0	0.0829761	0.0736795	0.102708	0.0876905	GeneID:101882472,Genbank:XM_021467061.1	immunoglobulin superfamily DCC subclass member 3
LOC101882475	41.3484	33.6597	49.0371	1.45685	0.542852	0.488969	1	0.214114	1.23668	1.38271	0.579117	1.17267	1.00598	GeneID:101882475,Genbank:XM_017355830.2	gastrula zinc finger protein XlCGF8.2DB-like
LOC101882480	0	0	0					0	0	0	0	0	0	GeneID:101882480,Genbank:XM_021472782.1	ecto-ADP-ribosyltransferase 5-like
LOC101882488	16.1536	14.2217	18.0856	1.2717	0.346753	0.780154	1	0.0536272	0.3955	0.313961	0.117302	0.327895	0.250829	GeneID:101882488,Genbank:XM_003197942.5	tripartite motif-containing protein 16-like
LOC101882496	18.0505	9.57178	26.5293	2.77161	1.47072	0.0462366	0.930238	0.300998	0.167073	0.144458	0.352914	0.546477	0.446576	GeneID:101882496,Genbank:XM_005156429.4	sushi, nidogen and EGF-like domain-containing protein 1
LOC101882499	0	0	0					0	0	0	0	0	0	GeneID:101882499,Genbank:XM_021477066.1	actin-binding protein-like
LOC101882500	9.12945	11.6416	6.61726	0.568412	-0.81499	0.479142	1	0.129766	0.0900656	0.204237	0.0115651	0.0789212	0.116767	GeneID:101882500,Genbank:XM_021466451.1	uncharacterized LOC101882500
LOC101882501	2.72521	1.11492	4.33549	3.8886	1.95925	0.457674	1	0.0457985	0	0.106288	0	0.369229	0.102014	GeneID:101882501,Genbank:XM_009304159.3	SET domain-containing protein 5-like
LOC101882511	5.04201	2.81735	7.26667	2.57925	1.36695	0.30817	1	0	0.0493456	0.0491654	0.0514279	0.050176	0.0765175	GeneID:101882511,Genbank:XM_021467007.1	uncharacterized LOC101882511
LOC101882530	0	0	0					0	0	0	0	0	0	GeneID:101882530,Genbank:XM_017352923.2	uncharacterized LOC101882530
LOC101882544	43.7607	31.0764	56.445	1.81633	0.861029	0.225979	1	0.155006	0.25228	0.300241	0.101663	0.512051	0.360407	GeneID:101882544,Genbank:XM_017355716.2	zinc finger protein 721-like
LOC101882550	0.396097	0.377049	0.415146	1.10104	0.138868	1	1	0.0316752	0	0	0	0.0383285	0	GeneID:101882550,Genbank:XM_021469459.1	natterin-3-like
LOC101882553	0.702344	0.689956	0.714733	1.03591	0.0509016	1	1	0	0	0.0679772	0	0.0226555	0.0218254	GeneID:101882553,Genbank:XM_005162543.4	sterile alpha motif domain-containing protein 3-like
LOC101882555	39.6446	33.6162	45.6731	1.35866	0.442185	0.781199	1	0.366399	1.14477	0.852722	0.40706	1.53771	0.331969	GeneID:101882555,Genbank:XM_017353902.1	butyrophilin-like protein 2
LOC101882559	0.344978	0.689956	0	0	#NAME?	0.721404	1	0	0	0.0602639	0	0	0	GeneID:101882559,Genbank:XM_017351850.2	uncharacterized LOC101882559
LOC101882560	8.16482	6.68954	9.6401	1.44107	0.52714	0.639426	1	0.11291	0.0883008	0.154795	0.0675586	0.17646	0.191593	GeneID:101882560,Genbank:XM_009298842.2	tripartite motif-containing protein 16-like
LOC101882564	2.06388	2.16571	1.96206	0.905968	-0.142469	0.891257	1	0	0.148461	0.221221	0.152107	0.0744861	0.0730015	GeneID:101882564,Genbank:XM_021480367.1	FERM domain-containing protein 6-like
LOC101882566	0.138952	0.277905	0	0	#NAME?	1	1	0	0	0	0	0	0	GeneID:101882566,Genbank:XM_021481451.1	adhesion G-protein coupled receptor G5-like
LOC101882570	0	0	0					0	0	0	0	0	0	GeneID:101882570,Genbank:XM_021475753.1	uncharacterized LOC101882570
LOC101882573	3.63512	5.425	1.84524	0.340137	-1.55581	0.356843	1	0.145931	0.0682161	0.0682466	0.0176909	0.034258	0.0166851	GeneID:101882573,Genbank:XM_017356034.2	putative methyltransferase NSUN7
LOC101882579	17.1324	33.6655	0.599175	0.0177979	-5.81215	0.000108439	0.0125972	0.0612356	0.435957	0.543764	0	0	0.00818763	GeneID:101882579,Genbank:XM_009299111.3	sterile alpha motif domain-containing protein 9-like
LOC101882592	1.64791	1.86572	1.4301	0.766514	-0.383617	1	1	0.122114	0.252023	0	0	0.0630675	0.124153	GeneID:101882592,Genbank:XM_009293691.2	uncharacterized LOC101882592
LOC101882596	70.8821	60.0047	81.7595	1.36255	0.44631	0.754433	1	0.508362	0.703114	1.02564	0.16267	1.58233	0.553362	GeneID:101882596,Genbank:XM_021469666.1	zinc finger protein 271-like
LOC101882607	21.9753	20.8625	23.0881	1.10668	0.146236	0.99815	1	0.15387	0.840499	1.12521	0.347937	0.612452	0.566857	GeneID:101882607,Genbank:XM_005174393.4	gastrula zinc finger protein XlCGF8.2DB-like
LOC101882613	0.554098	0.277905	0.830292	2.98769	1.57903	0.922449	1	0	0.0435644	0	0	0	0	GeneID:101882613,Genbank:XM_021475694.1	gastrula zinc finger protein XlCGF8.2DB-like
LOC101882614	3.42	5.17879	1.66121	0.320772	-1.64038	0.274825	1	0.136689	0.104037	0.130357	0.0267254	0.0779044	0	GeneID:101882614,Genbank:XM_021466899.1	zinc-binding protein A33-like
LOC101882617	2.6216	2.08278	3.16041	1.5174	0.601598	0.78912	1	0	0.00654977	0.0196817	0.00680432	0	0.00638486	GeneID:101882617,Genbank:XM_021475795.1	uncharacterized LOC101882617
LOC101882631	0	0	0					0	0	0	0	0	0	GeneID:101882631,Genbank:XM_005166614.4	adhesion G-protein coupled receptor G5-like
LOC101882633	0.929599	1.44405	0.415146	0.287487	-1.79843	0.650389	1	0.0453001	0	0.0778251	0	0.0260315	0	GeneID:101882633,Genbank:XM_005158627.4	adenosine receptor A3-like
LOC101882637	2.66028	4.72138	0.599175	0.126907	-2.97816	0.13744	1	0.0504283	0.153179	0.202184	0	0	0	GeneID:101882637,Genbank:XM_021469235.1	neuronal acetylcholine receptor subunit alpha-10-like
LOC101882638	94.5647	98.3954	90.734	0.922136	-0.116948	0.771203	1	0.986923	2.2792	2.62971	0.607029	1.97096	1.47348	GeneID:101882638,Genbank:XM_021469385.1	zinc finger protein 883-like
LOC101882639	13.7433	12.6305	14.8561	1.17621	0.23414	0.992781	1	0.0809279	0.566045	0.754185	0.193262	0.42671	0.177566	GeneID:101882639,Genbank:XM_017353293.2	V-set domain-containing T-cell activation inhibitor 1-like
LOC101882640	79.811	77.1971	82.4249	1.06772	0.094533	0.802313	1	0.985803	1.17411	1.42992	1.02459	0.912356	1.44086	GeneID:101882640,Genbank:XM_005171479.4	zinc finger protein 391-like
LOC101882642	143.773	86.6616	200.884	2.31803	1.2129	0.087109	1	0.69175	0.95989	1.01605	0.741051	2.39102	1.82887	GeneID:101882642,Genbank:XM_021472727.1	sterile alpha motif domain-containing protein 9-like
LOC101882656	13.9115	13.8033	14.0196	1.01567	0.0224327	0.972185	1	0.293268	1.02567	1.49319	0.248696	0.363834	0.958681	GeneID:101882656,Genbank:XM_005174649.4	formin-like
LOC101882661	0	0	0					0	0	0	0	0	0	GeneID:101882661,Genbank:XM_005160453.4	uncharacterized LOC101882661
LOC101882666	0.396412	0.377049	0.415775	1.10271	0.141053	1	1	0	0	0	0.0197198	0	0	GeneID:101882666,Genbank:XM_017355689.2	uncharacterized LOC101882666
LOC101882667	39.4672	38.5922	40.3422	1.04534	0.0639783	0.977732	1	0.474322	1.49534	1.88426	0.577617	1.3719	1.07623	GeneID:101882667,Genbank:XM_009300998.3	gastrula zinc finger protein XlCGF8.2DB-like
LOC101882673	0.908898	1.8178	0	0	#NAME?	0.324554	1	0.0118123	0.020225	0.00675254	0	0	0	GeneID:101882673,Genbank:XM_021477321.1	uncharacterized LOC101882673
LOC101882679	1.17558	0.689956	1.66121	2.40771	1.26766	0.868997	1	0	0	0.0158253	0.00548557	0.0105004	0	GeneID:101882679,Genbank:XM_021474710.1	uncharacterized LOC101882679
LOC101882681	0.188524	0.377049	0	0	#NAME?	1	1	0.0146523	0	0	0	0	0	GeneID:101882681,Genbank:XM_021479904.1	mucin-5AC-like
LOC101882691	1.65808	2.90102	0.415146	0.143103	-2.80487	0.299295	1	0.062114	0.0340924	0.0344507	0	0.016903	0	GeneID:101882691,Genbank:XM_021475475.1	uncharacterized LOC101882691
LOC101882696	1.76325	2.28107	1.24544	0.545988	-0.873059	0.692284	1	0.0471627	0	0.113286	0	0.11287	0	GeneID:101882696,Genbank:XM_005161828.4	uncharacterized LOC101882696
LOC101882698	0	0	0					0	0	0	0	0	0	GeneID:101882698,Genbank:XM_005171529.4	GTPase IMAP family member 8-like
LOC101882703	16.7949	19.061	14.5289	0.762235	-0.391692	0.552526	1	0.162834	1.42968	1.73345	0.150986	0.540762	0.466669	GeneID:101882703,Genbank:XM_005164392.4	gastrula zinc finger protein XlCGF7.1-like
LOC101882704	0	0	0					0	0	0	0	0	0	GeneID:101882704,Genbank:XM_021479502.1	cilia- and flagella-associated protein 251-like
LOC101882721	85.0367	65.9896	104.084	1.57728	0.657435	0.684875	1	0.876525	2.07414	2.32096	0.385424	4.34394	1.26282	GeneID:101882721,Genbank:XM_005174395.4	gastrula zinc finger protein XlCGF7.1-like
LOC101882729	0.557462	1.11492	0	0	#NAME?	0.544002	1	0.00753966	0.00804903	0.0161678	0	0	0	GeneID:101882729,Genbank:XM_005168249.4	uncharacterized LOC101882729
LOC101882730	0	0	0					0	0	0	0	0	0	GeneID:101882730,Genbank:XM_005168410.2	PWWP domain-containing protein MUM1L1-like
LOC101882744	4.54787	7.06584	2.0299	0.287284	-1.79945	0.168034	1	0.0203973	0.197294	0.330391	0	0	0.0859241	GeneID:101882744,Genbank:XM_017355785.2	NLR family CARD domain-containing protein 3-like
LOC101882750	0.299588	0	0.599175	Inf	Inf	0.725796	1	0	0	0	0	0	0.0501476	GeneID:101882750,Genbank:XM_005171530.4	GTPase IMAP family member 4-like
LOC101882757	0.207888	0	0.415775	Inf	Inf	0.965526	1	0	0	0	0	0	0	GeneID:101882757,Genbank:XM_021480464.1	integrin alpha-X-like
LOC101882758	4.97892	5.96714	3.9907	0.668779	-0.580398	0.611762	1	0.0584272	0.239837	0.387529	0.0937965	0.0890857	0.119414	GeneID:101882758,Genbank:XM_021480363.1	kelch repeat and BTB domain-containing protein 13-like
LOC101882760	8.09102	10.4623	5.71975	0.546703	-0.871172	0.440134	1	0.0605965	0.378831	0.189929	0.115322	0.15071	0.108486	GeneID:101882760,Genbank:XM_017351879.2	intraflagellar transport protein 43 homolog
LOC101882770	62.7595	61.5134	64.0057	1.04052	0.0573002	0.877539	1	1.60872	2.53184	2.37061	1.19141	2.16364	2.35967	GeneID:101882770,Genbank:XM_005158958.4	thrombomodulin-like
LOC101882771	9.41348	4.41177	14.4152	3.26743	1.70816	0.561291	1	0.103952	0.101778	0.308246	0.0344457	0.910009	0.0323248	GeneID:101882771,Genbank:XM_017352095.2	uncharacterized LOC101882771
LOC101882772	0.149794	0	0.299588	Inf	Inf	0.96539	1	0	0	0	0	0	0	GeneID:101882772,Genbank:XM_009301083.2	uncharacterized LOC101882772
LOC101882780	0	0	0					0	0	0	0	0	0	GeneID:101882780,Genbank:XM_005172313.4	uncharacterized LOC101882780
LOC101882781	2.72071	0.737875	4.70355	6.37445	2.6723	0.153698	1	0	0.0399724	0.0802587	0	0.274893	0.228216	GeneID:101882781,Genbank:XM_005155459.4	C-type lectin domain family 12 member B-like
LOC101882787	15.9245	15.6049	16.2442	1.04097	0.0579236	0.956384	1	0.146609	0.436625	0.677875	0.373641	0.266537	0.301684	GeneID:101882787,Genbank:XM_005174396.4	gastrula zinc finger protein XlCGF49.1-like
LOC101882789	2.46383	2.29985	2.62782	1.1426	0.192324	1	1	0	0	0.791239	0	0.124134	0.366994	GeneID:101882789,Genbank:XM_021475833.1	proton myo-inositol cotransporter-like
LOC101882795	6.53465	5.61923	7.45007	1.32582	0.406881	0.701928	1	0.0169485	0.0604544	0.0604164	0.0205735	0.0400581	0.097083	GeneID:101882795,Genbank:XM_021468087.1	uncharacterized LOC101882795
LOC101882805	1.13051	0	2.26102	Inf	Inf	0.180677	1	0	0	0	0.149223	0.145574	0	GeneID:101882805,Genbank:XM_005165449.4	uncharacterized LOC101882805
LOC101882810	0.149794	0	0.299588	Inf	Inf	0.96539	1	0	0	0	0	0	0	GeneID:101882810,Genbank:XM_005167137.4	zinc finger protein 335-like
LOC101882811	3.72452	3.87475	3.5743	0.92246	-0.116443	0.904914	1	0.0217207	0.019659	0.234302	0.0208814	0.0593859	0.0992523	GeneID:101882811,Genbank:XM_005167326.4	syntaphilin-like
LOC101882826	68.9396	76.0612	61.8181	0.812742	-0.299131	0.534935	1	0.586214	2.12001	2.0698	0.619454	1.30335	0.964081	GeneID:101882826,Genbank:XM_005158959.4	complement component C1q receptor
LOC101882837	0.646842	1.29368	0	0	#NAME?	0.451587	1	0	0.0335376	0.0223947	0	0	0	GeneID:101882837,Genbank:XM_005172314.4	uncharacterized LOC101882837
LOC101882840	27.9138	47.5466	8.28099	0.174166	-2.52147	0.000681055	0.0517494	0.729219	0.549346	1.03888	0.0988939	0.0932817	0.125672	GeneID:101882840,Genbank:XM_021481223.1	sarcoplasmic reticulum histidine-rich calcium-binding protein-like
LOC101882841	99.0344	147.022	51.0464	0.347201	-1.52616	0.00958202	0.364041	0.889942	2.26195	3.82816	0.56759	0.274637	1.04521	GeneID:101882841,Genbank:XM_021466302.1	SLIT and NTRK-like protein 5
LOC101882843	1.38823	2.36069	0.415775	0.176125	-2.50533	0.341533	1	0.0337836	0.129872	0.129882	0.0440364	0	0	GeneID:101882843,Genbank:XM_005174010.4	uncharacterized LOC101882843
LOC101882848	0.41458	0.229985	0.599175	2.60528	1.38144	0.917478	1	0	0	0.0107001	0	0	0.0102719	GeneID:101882848,Genbank:XM_009291729.2	uncharacterized LOC101882848
LOC101882856	1.3968	0	2.79361	Inf	Inf	0.123611	1	0	0	0	0	0	0	GeneID:101882856,Genbank:XM_021466387.1	G-protein coupled receptor 35-like
LOC101882857	7.48953	6.9317	8.04735	1.16095	0.215306	0.906411	1	0.0177689	0.191708	0.23001	0.0400909	0.114961	0.225815	GeneID:101882857,Genbank:XM_017352854.2	potassium channel subfamily K member 4-like
LOC101882859	3.35426	5.87761	0.830921	0.141371	-2.82245	0.089136	1	0.0100185	0.172011	0.0932854	0.0134005	0	0	GeneID:101882859,Genbank:XM_021469239.1	uncharacterized LOC101882859
LOC101882863	1.49155	0.837019	2.14609	2.56397	1.35838	0.60414	1	0.013852	0	0.0312739	0.0482913	0	0.0455076	GeneID:101882863,Genbank:XM_021479941.1	dynein heavy chain domain-containing protein 1
LOC101882866	18.5287	17.406	19.6514	1.129	0.175047	0.995341	1	0.099542	0.38513	1.07563	0.294096	0.439399	0.606816	GeneID:101882866,Genbank:XM_017353026.2	tyrosine-protein kinase SgK223-like
LOC101882869	0	0	0					0	0	0	0	0	0	GeneID:101882869,Genbank:XM_017354696.2	glycine-rich cell wall structural protein-like
LOC101882873	1.81272	1.96486	1.66058	0.845141	-0.242736	1	1	0.190352	0.222973	0	0	0.296232	0	GeneID:101882873,Genbank:XM_021481289.1	uncharacterized LOC101882873
LOC101882874	0	0	0					0	0	0	0	0	0	GeneID:101882874,Genbank:XM_017357494.2	E3 ubiquitin-protein ligase RBBP6-like
LOC101882892	0.188524	0.377049	0	0	#NAME?	1	1	0.0133968	0	0	0	0	0	GeneID:101882892,Genbank:XM_021469167.1	uncharacterized LOC101882892
LOC101882898	68.6502	61.977	75.3233	1.21534	0.281365	0.762112	1	0.226247	2.29179	2.02821	1.26136	1.07535	1.52786	GeneID:101882898,Genbank:XM_005163834.4	zinc finger and BTB domain-containing protein 17-like
LOC101882899	1.18709	0.229985	2.1442	9.32321	3.22083	0.343622	1	0	0	0.00975115	0	0.019364	0.0282198	GeneID:101882899,Genbank:XM_009299736.3	uncharacterized LOC101882899
LOC101882900	2.54903	0.229985	4.86808	21.1669	4.40374	0.0861083	1	0	0	0.0433153	0.131057	0.257737	0	GeneID:101882900,Genbank:XM_009306717.3	uncharacterized LOC101882900
LOC101882918	307.66	287.254	328.065	1.14207	0.191655	0.634894	1	2.22461	2.20261	3.31927	2.10903	1.74009	3.5443	GeneID:101882918,Genbank:XM_005170874.4	protein FAM83G-like
LOC101882921	0	0	0					0	0	0	0	0	0	GeneID:101882921,Genbank:XM_021479383.1	uncharacterized LOC101882921
LOC101882926	2.7498	2.29399	3.20561	1.3974	0.48274	0.842929	1	0.134776	0.0728782	0.0361554	0	0.25499	0.0356272	GeneID:101882926,Genbank:XM_005166132.4	RING finger protein 223-like
LOC101882928	2.25992	1.24576	3.27408	2.62817	1.39406	0.527219	1	0	0.0615735	0.121452	0	0.19466	0.244119	GeneID:101882928,Genbank:XM_017357588.2	vegetative cell wall protein gp1-like
LOC101882949	17.0872	9.60529	24.5691	2.55787	1.35494	0.134204	1	0	0.206695	0.314976	0.315912	0.340399	0.369017	GeneID:101882949,Genbank:XM_017352719.2	protein eva-1 homolog A-like
LOC101882957	0	0	0					0	0	0	0	0	0	GeneID:101882957,Genbank:XM_021477111.1	putative nuclease HARBI1
LOC101882959	5.4573	3.05064	7.86395	2.5778	1.36614	0.281999	1	0.00635576	0.0197321	0.0523532	0.0205624	0.052741	0.0582151	GeneID:101882959,Genbank:XM_017352705.2	uncharacterized LOC101882959
LOC101882968	4.3364	4.31594	4.35687	1.00948	0.013619	1	1	0.0462921	0.0144839	0.0292263	0	0.0578099	0.0543635	GeneID:101882968,Genbank:XM_021480180.1	uncharacterized LOC101882968
LOC101882978	0	0	0					0	0	0	0	0	0	GeneID:101882978,Genbank:XM_021478436.1	zinc finger protein 335-like
LOC101882982	1.6637	1.067	2.26039	2.11844	1.083	0.722005	1	0.0211407	0	0.0712728	0.024435	0.0703261	0.0461131	GeneID:101882982,Genbank:XM_009295307.3	B-cell receptor CD22-like
LOC101882990	0	0	0					0	0	0	0	0	0	GeneID:101882990,Genbank:XM_009298148.3	uncharacterized LOC101882990
LOC101883001	0.975971	1.95194	0	0	#NAME?	0.273947	1	0.0328937	0.0169476	0.0683736	0	0	0	GeneID:101883001,Genbank:XM_021472524.1	GTPase IMAP family member 4-like
LOC101883005	0.138952	0.277905	0	0	#NAME?	1	1	0	0	0	0	0	0	GeneID:101883005,Genbank:XM_009294591.2	uncharacterized LOC101883005
LOC101883008	70.9836	64.2516	77.7156	1.20955	0.274471	0.842336	1	0.214155	1.18614	2.53097	0.832367	1.25983	1.28327	GeneID:101883008,Genbank:XM_005161555.4	zinc finger protein 664-like
LOC101883013	30.6035	28.5624	32.6447	1.14292	0.192729	0.70859	1	1.13944	0.650826	0.537924	0.701353	1.03257	0.631938	GeneID:101883013,Genbank:XM_021472695.1	uncharacterized LOC101883013
LOC101883024	132.142	141.808	122.477	0.863681	-0.211429	0.574693	1	0.565541	1.91075	3.26036	0.684641	1.55714	1.29188	GeneID:101883024,Genbank:XM_005157905.4	transcription factor Sp2
LOC101883025	0	0	0					0	0	0	0	0	0	GeneID:101883025,Genbank:XM_021466890.1	uncharacterized LOC101883025
LOC101883028	0.531849	1.0637	0	0	#NAME?	0.555297	1	0	0.0300461	0	0	0	0	GeneID:101883028,Genbank:XM_017354895.2	interferon-induced very large GTPase 1-like
LOC101883031	24.6794	19.4443	29.9144	1.53847	0.621492	0.821678	1	0.141224	0.923315	0.80464	0.0795977	1.49688	0.176466	GeneID:101883031,Genbank:XM_005170385.4	zinc finger protein 436-like
LOC101883046	0	0	0					0	0	0	0	0	0	GeneID:101883046,Genbank:XM_021476627.1	uncharacterized LOC101883046
LOC101883054	0	0	0					0	0	0	0	0	0	GeneID:101883054,Genbank:XM_005171029.4	uncharacterized LOC101883054
LOC101883059	6.84548	10.7158	2.97512	0.277638	-1.84873	0.183597	1	0.474248	0.294689	0.168074	0.0427861	0.169627	0.0398829	GeneID:101883059,Genbank:XM_005172695.4	uncharacterized LOC101883059
LOC101883064	0.461518	0.50789	0.415146	0.817394	-0.290897	1	1	0	0.0127415	0.0126799	0	0.0129942	0	GeneID:101883064,Genbank:XM_005167140.4	uncharacterized LOC101883064
LOC101883067	0	0	0					0	0	0	0	0	0	GeneID:101883067,Genbank:XM_017352604.2	uncharacterized LOC101883067
LOC101883071	62.7354	71.8682	53.6025	0.745844	-0.423054	0.483199	1	0.71674	2.19343	1.96856	0.806753	1.02031	1.51023	GeneID:101883071,Genbank:XM_005161556.4	gastrula zinc finger protein xLCGF3.1-like
LOC101883073	1.50064	0.50789	2.49339	4.90932	2.29552	0.468789	1	0	0.0251706	0.0248409	0.105722	0.0504449	0	GeneID:101883073,Genbank:XM_021477660.1	kelch-like protein 33
LOC101883074	38.7442	31.8856	45.6029	1.4302	0.516219	0.627317	1	0.0423897	0.577161	1.5415	0.484237	0.682777	0.877575	GeneID:101883074,Genbank:XM_021476706.1	transforming growth factor beta receptor type 3
LOC101883084	1.82324	0.555809	3.09068	5.56069	2.47526	0.302324	1	0	0.081241	0	0.0417458	0.159456	0.0400365	GeneID:101883084,Genbank:XM_021475807.1	NACHT, LRR and PYD domains-containing protein 3-like
LOC101883092	0.138952	0.277905	0	0	#NAME?	1	1	0	0.00912663	0.00915989	0	0	0	GeneID:101883092,Genbank:XM_021474814.1	interferon-induced very large GTPase 1-like
LOC101883106	0.609764	0.919941	0.299588	0.32566	-1.61856	0.815544	1	0	0	0.0722295	0	0	0.0224093	GeneID:101883106,Genbank:XM_021479734.1	inactive N-acetylated-alpha-linked acidic dipeptidase-like protein 2
LOC101883107	1.36396	2.31277	0.415146	0.179502	-2.47793	0.345978	1	0.0158059	0.0207862	0.124969	0	0.0204578	0	GeneID:101883107,Genbank:XM_005156701.4	uncharacterized LOC101883107
LOC101883115	0.415146	0	0.830292	Inf	Inf	0.689979	1	0	0	0	0	0.0832171	0	GeneID:101883115,Genbank:XM_005157717.4	uncharacterized LOC101883115
LOC101883122	19.031	23.0219	15.0401	0.653296	-0.614191	0.344638	1	0.0593686	0.198124	0.451624	0.0667953	0.182435	0.0728683	GeneID:101883122,Genbank:XM_021477634.1	ATP-binding cassette sub-family A member 1-like
LOC101883130	49.9222	66.0039	33.8406	0.512706	-0.963797	0.374998	1	0.0651372	0.424956	1.70782	0.219141	0.207631	0.373703	GeneID:101883130,Genbank:XM_021466870.1	protein shisa-7-like
LOC101883131	0	0	0					0	0	0	0	0	0	GeneID:101883131,Genbank:XM_009300738.3	uncharacterized LOC101883131
LOC101883133	19.1382	22.4098	15.8667	0.708024	-0.498131	0.482372	1	0.605701	0.736152	1.22564	0.0689909	0.928576	0.329273	GeneID:101883133,Genbank:XM_009292710.3	testis development-related protein-like
LOC101883134	44.6693	44.3593	44.9792	1.01398	0.020023	0.984373	1	0.413819	1.00891	1.07708	0.501559	0.534643	0.874257	GeneID:101883134,Genbank:XM_021469383.1	zinc finger MYM-type protein 1-like
LOC101883139	12.1482	9.89942	14.397	1.45433	0.540355	0.671606	1	0.032014	0.190039	0.190107	0.169393	0.139659	0.0855509	GeneID:101883139,Genbank:XM_005163408.4	zinc finger protein GLIS1-like
LOC101883144	0.264786	0.229985	0.299588	1.30264	0.381436	1	1	0	0	0.0323124	0	0	0.0325146	GeneID:101883144,Genbank:XM_009300627.3	uncharacterized LOC101883144
LOC101883153	0.903987	1.39283	0.415146	0.29806	-1.74633	0.656356	1	0.00979129	0.0220614	0.0221794	0	0.0109391	0	GeneID:101883153,Genbank:XM_017351849.2	uncharacterized LOC101883153
LOC101883163	0	0	0					0	0	0	0	0	0	GeneID:101883163,Genbank:XM_005170955.4	uncharacterized LOC101883163
LOC101883165	3.87588	4.47517	3.2766	0.732173	-0.449744	0.701802	1	0	0.236155	0.367331	0.0703011	0.0341729	0.134355	GeneID:101883165,Genbank:XM_005164186.4	neuropeptide FF receptor 2-like
LOC101883170	0.253945	0.50789	0	0	#NAME?	0.861077	1	0	0.310115	0.313626	0	0	0	GeneID:101883170,Genbank:XM_005173792.4	vacuolar protein sorting-associated protein 13C-like
LOC101883176	11.5461	12.1577	10.9345	0.899393	-0.152977	0.715335	1	0.0171979	0.214661	0.204142	0.0630456	0.13325	0.0588087	GeneID:101883176,Genbank:XM_021478989.1	uncharacterized LOC101883176
LOC101883177	0	0	0					0	0	0	0	0	0	GeneID:101883177,Genbank:XM_021475608.1	uncharacterized LOC101883177
LOC101883185	1.4289	0.229985	2.62782	11.426	3.51425	0.21408	1	0	0	0	0	0	0.0957787	GeneID:101883185,Genbank:XM_021480914.1	uncharacterized LOC101883185
LOC101883187	1.87019	3.32524	0.415146	0.124847	-3.00177	0.176771	1	0	0.112778	0.167869	0	0.028386	0	GeneID:101883187,Genbank:NM_001327994.1	protein NLRC3-like
LOC101883188	1.53466	1.52367	1.54565	1.01443	0.020668	1	1	0	0.0217698	0.0323177	0.0113947	0.0217655	0	GeneID:101883188,Genbank:XM_021475615.1	uncharacterized LOC101883188
LOC101883213	12.3774	7.44994	17.3049	2.32283	1.21588	0.159364	1	0.0982395	0.225452	0	0.183759	0.274946	0.099799	GeneID:101883213,Genbank:XM_021479445.1	matrix metalloproteinase-18-like
LOC101883222	0.623348	0	1.2467	Inf	Inf	0.485195	1	0	0	0	0	0.0183843	0	GeneID:101883222,Genbank:XM_021479241.1	serine/threonine-protein kinase pim-2-like
LOC101883232	2.47295	4.11434	0.83155	0.20211	-2.30679	0.178279	1	0.0236101	0.145063	0.191777	0.0503867	0	0	GeneID:101883232,Genbank:XM_021466911.1	NF-kappa-B inhibitor delta-like
LOC101883236	1.90975	2.80518	1.01432	0.361588	-1.46758	0.609	1	0.0309572	0	0	0	0	0.00782639	GeneID:101883236,Genbank:XM_021469097.1	polyadenylate-binding protein, cytoplasmic and nuclear-like
LOC101883245	17.2951	22.5678	12.0223	0.53272	-0.90855	0.312677	1	0.0675527	0.442314	0.929172	0.218018	0.129752	0.188481	GeneID:101883245,Genbank:XM_021481298.1	amyloid beta A4 precursor protein-binding family B member 2-like
LOC101883251	15.4881	20.1586	10.8177	0.536629	-0.898002	0.24615	1	0.239162	0.315539	0.380402	0.0476205	0.268482	0.101557	GeneID:101883251,Genbank:XM_021468650.1	uncharacterized LOC101883251
LOC101883268	16.4779	11.4743	21.4815	1.87214	0.90469	0.334135	1	0	0.175097	0.173258	0.245945	0.205386	0.325524	GeneID:101883268,Genbank:XM_009302306.3	uncharacterized LOC101883268
LOC101883270	53.8442	28.7496	78.9389	2.74574	1.45719	0.100226	1	1.27895	0.66058	0.929259	0.864069	3.25198	1.38715	GeneID:101883270,Genbank:XM_017355746.2	uncharacterized LOC101883270
LOC101883274	0	0	0					0	0	0	0	0	0	GeneID:101883274,Genbank:XM_021475736.1	uncharacterized LOC101883274
LOC101883276	0	0	0					0	0	0	0	0	0	GeneID:101883276,Genbank:XM_021469245.1	uncharacterized LOC101883276
LOC101883283	0	0	0					0	0	0	0	0	0	GeneID:101883283,Genbank:XM_021480179.1	mucin-5AC-like
LOC101883290	2.50437	0.555809	4.45293	8.01162	3.00209	0.148266	1	0	0.0332656	0	0.0515442	0.0994989	0.0161976	GeneID:101883290,Genbank:XM_005161366.3	uncharacterized LOC101883290
LOC101883296	4.84493	4.98381	4.70606	0.944271	-0.0827271	1	1	0.157573	0.146728	0.254429	0.150558	0.109942	0.10628	GeneID:101883296,Genbank:XM_021479358.1	solute carrier family 35 member F4-like
LOC101883308	0	0	0					0	0	0	0	0	0	GeneID:101883308,Genbank:XM_009292066.2	paraneoplastic antigen Ma1 homolog
LOC101883319	21.3961	24.988	17.8043	0.712513	-0.489011	0.518233	1	0.298396	0.710078	0.670168	0.103746	0.383664	0.345729	GeneID:101883319,Genbank:XM_009302691.3	uncharacterized LOC101883319
LOC101883320	5.66212	3.17893	8.14531	2.56228	1.35743	0.229089	1	0.159604	0.176866	0.118388	0.369582	0.4016	0.117342	GeneID:101883320,Genbank:XM_021478517.1	acylamino-acid-releasing enzyme-like
LOC101883325	41.51	48.6293	34.3908	0.707203	-0.499804	0.501296	1	0.175622	0.217772	1.00236	0.199919	0.178358	0.391332	GeneID:101883325,Genbank:XM_017356695.2	contactin-4-like
LOC101883326	4.97494	7.98909	1.9608	0.245435	-2.02659	0.120686	1	0.0746489	0.229163	0.725022	0.0401148	0.114176	0.0380289	GeneID:101883326,Genbank:XM_021469249.1	gamma-aminobutyric acid receptor subunit beta-2-like
LOC101883330	9.6879	8.83316	10.5426	1.19353	0.255234	0.788983	1	0	0	0	0	0	0	GeneID:101883330,Genbank:XM_005168096.4	uncharacterized LOC101883330
LOC101883331	0.472674	0.229985	0.715363	3.11047	1.63713	0.919725	1	0	0	0.0145099	0.0146636	0	0.0133761	GeneID:101883331,Genbank:XM_005161645.4	uncharacterized LOC101883331
LOC101883349	1.57251	2.1307	1.01432	0.47605	-1.07082	0.717771	1	0.0452819	0.0931835	0.0926078	0	0.0467172	0.0914046	GeneID:101883349,Genbank:XM_005160990.1	putative UDP-GlcNAc:betaGal beta-1,3-N-acetylglucosaminyltransferase LOC100288842
LOC101883356	0.961037	0.377049	1.54503	4.09768	2.03481	0.55471	1	0	0	0	0	0.0333022	0.01633	GeneID:101883356,Genbank:XM_009291972.3	oocyte zinc finger protein XlCOF6-like
LOC101883359	0	0	0					0	0	0	0	0	0	GeneID:101883359,Genbank:XM_021474758.1	uncharacterized LOC101883359
LOC101883368	3.70227	0.689956	6.71458	9.7319	3.28272	0.0640723	1	0	0	0	0.0550974	0.0536326	0.0172493	GeneID:101883368,Genbank:XM_021475681.1	putative nuclease HARBI1
LOC101883376	3.42963	0.377049	6.48221	17.192	4.10366	0.017914	0.544472	0.0441631	0	0	0.218015	0.420138	0.25661	GeneID:101883376,Genbank:XM_021475944.1	endonuclease domain-containing 1 protein-like
LOC101883382	7.48779	7.06328	7.9123	1.1202	0.163758	0.950675	1	0.0908696	0.223147	0.198366	0.125056	0.197347	0.161733	GeneID:101883382,Genbank:XM_005164784.4	plexin-C1-like
LOC101883383	2.82137	3.79813	1.84461	0.485663	-1.04197	0.534345	1	0	0.351506	0.131065	0	0	0.030764	GeneID:101883383,Genbank:XM_017355752.2	gastrula zinc finger protein XlCGF49.1-like
LOC101883391	53.294	34.7599	71.828	2.06641	1.04712	0.226559	1	0.469299	0.89488	0.85614	0.700193	1.73663	1.03097	GeneID:101883391,Genbank:XM_021475744.1	gastrula zinc finger protein XlCGF57.1-like
LOC101883396	41.7418	42.1799	41.3037	0.979226	-0.0302857	0.767436	1	0.271366	0.804048	0.862133	0.554002	0.53582	0.304294	GeneID:101883396,Genbank:XM_021467075.1	artemin-like
LOC101883412	0.587352	0.45997	0.714733	1.55387	0.635864	1	1	0	0	0	0	0.0323576	0.0295066	GeneID:101883412,Genbank:XM_017353306.2	titin-like
LOC101883414	0	0	0					0	0	0	0	0	0	GeneID:101883414,Genbank:XM_009297710.1	galanin receptor type 2-like
LOC101883422	1.64191	0.607034	2.67679	4.40963	2.14066	0.377918	1	0.0191153	0	0.0199816	0.0621507	0.0393143	0.0397027	GeneID:101883422,Genbank:XM_005164904.4	golgin subfamily A member 6-like protein 1
LOC101883431	0.264786	0.229985	0.299588	1.30264	0.381436	1	1	0	0	0	0	0	0.021557	GeneID:101883431,Genbank:XM_009300516.3	uncharacterized LOC101883431
LOC101883437	14.3116	13.745	14.8781	1.08244	0.114283	0.950534	1	0.0179271	0.19235	0.570649	0.153092	0.227489	0.224817	GeneID:101883437,Genbank:XM_021469888.1	neuron navigator 1-like
LOC101883438	8.55131	3.10187	14.0007	4.51365	2.17429	0.0358989	0.816786	0.025652	0.0130798	0.0780416	0.12316	0.11752	0.23271	GeneID:101883438,Genbank:XM_005162454.4	formin-like protein 13
LOC101883440	0.114993	0.229985	0	0	#NAME?	1	1	0	0	0	0	0	0	GeneID:101883440,Genbank:XM_009300843.3	PWWP domain-containing protein MUM1L1-like
LOC101883444	0.530138	0.229985	0.830292	3.6102	1.85208	0.921692	1	0	0	0.019164	0	0.0377549	0	GeneID:101883444,Genbank:XM_021467532.1	adhesion G-protein coupled receptor G2-like
LOC101883445	2.35627	0.377049	4.33549	11.4985	3.52337	0.256058	1	0.0431486	0	0	0	0.627013	0.125489	GeneID:101883445,Genbank:XM_009291465.1	olfactory receptor 52D1-like
LOC101883447	0	0	0					0	0	0	0	0	0	GeneID:101883447,Genbank:XM_017357473.2	protein krueppel-like
LOC101883451	2.42854	3.60976	1.24733	0.345543	-1.53306	0.33381	1	0.0117215	0.0130323	0.0653049	0.0202851	0	0	GeneID:101883451,Genbank:XM_005170341.4	uncharacterized LOC101883451
LOC101883456	38.6794	51.2265	26.1323	0.510133	-0.971055	0.114914	1	0.492053	2.10599	1.62823	0.246959	0.560354	0.63829	GeneID:101883456,Genbank:XM_017354854.2	gastrula zinc finger protein XlCGF57.1-like
LOC101883459	8.49642	6.99914	9.99369	1.42785	0.51384	0.72641	1	0.24155	0.36908	0.792938	0.769544	0.242663	0.308295	GeneID:101883459,Genbank:XM_005173433.3	mitogen-activated protein kinase kinase kinase kinase 5-like
LOC101883465	1.66524	0.654953	2.67553	4.08508	2.03036	0.376511	1	0	0	0	0.018121	0	0.0180336	GeneID:101883465,Genbank:XM_017357429.2	trichohyalin-like
LOC101883466	1.36043	0.229985	2.49088	10.8306	3.43704	0.523033	1	0	0	0.0378605	0	0.149681	0	GeneID:101883466,Genbank:XM_005159994.4	coiled-coil domain-containing protein 106-like
LOC101883468	0.95847	1.91694	0	0	#NAME?	0.312463	1	0.0264532	0.0688054	0.0350136	0	0	0	GeneID:101883468,Genbank:XM_017353075.2	immune-associated nucleotide-binding protein 10-like
LOC101883469	1.80555	1.94864	1.66247	0.853146	-0.229136	0.929323	1	0.0174089	0.0992086	0	0.0745997	0.0247321	0	GeneID:101883469,Genbank:XM_021469627.1	titin-like
LOC101883470	10.4691	9.21863	11.7196	1.2713	0.346299	0.943053	1	0	2.11021	5.20779	1.76206	2.12335	1.87036	GeneID:101883470,Genbank:XM_021468201.1	F-actin-uncapping protein LRRC16A-like
LOC101883471	73.6298	75.9991	71.2604	0.937648	-0.0928823	0.768702	1	0.319424	1.12293	1.50687	0.536657	0.635505	0.778253	GeneID:101883471,Genbank:XM_005162415.4	specifically androgen-regulated gene protein-like
LOC101883476	1.02646	0.50789	1.54503	3.04205	1.60504	0.726624	1	0	0.0263004	0.0257472	0	0.0533413	0.0262288	GeneID:101883476,Genbank:XM_021479045.1	potassium voltage-gated channel subfamily H member 7-like
LOC101883491	22.9428	23.5782	22.3074	0.946105	-0.079928	0.803846	1	0.142392	0.788053	0.861586	0.262534	0.506627	0.349774	GeneID:101883491,Genbank:XM_005161560.4	zinc finger protein 501-like
LOC101883499	0	0	0					0	0	0	0	0	0	GeneID:101883499,Genbank:XM_021478438.1	zinc finger protein 335-like
LOC101883505	5.33643	5.3218	5.35107	1.0055	0.0079125	0.968283	1	0.0441169	0	0.145488	0	0.0931579	0	GeneID:101883505,Genbank:XM_021475757.1	gastrula zinc finger protein XlCGF8.2DB-like
LOC101883506	0.138952	0.277905	0	0	#NAME?	1	1	0	0	0	0	0	0	GeneID:101883506,Genbank:XM_021478185.1	CMRF35-like molecule 9
LOC101883507	14.4677	11.2631	17.6724	1.56905	0.64989	0.586247	1	0	1.32369	1.76003	1.37424	0.446442	1.7697	GeneID:101883507,Genbank:XM_021472201.1	transmembrane protein 100-like
LOC101883520	0.415146	0	0.830292	Inf	Inf	0.689979	1	0	0	0	0	0.371845	0	GeneID:101883520,Genbank:XM_017351724.2	antimicrobial peptide NK-lysin-like
LOC101883522	1.79304	1.21076	2.37532	1.96184	0.972204	0.725474	1	0.0865108	0.195126	0	0	0.0982697	0.0953332	GeneID:101883522,Genbank:XM_009293607.3	protein FAM180A
LOC101883528	8.32298	8.80402	7.84194	0.890723	-0.166952	0.761674	1	0.118247	0.431455	0.817207	0.0982563	0.379768	0.0460216	GeneID:101883528,Genbank:XM_005162416.3	peptidase inhibitor 16-like
LOC101883531	1.15317	0.229985	2.07636	9.02823	3.17444	0.427236	1	0.03837	0	0	0	0	0	GeneID:101883531,Genbank:XM_021478166.1	B-cell receptor CD22-like
LOC101883537	0	0	0					0	0	0	0	0	0	GeneID:101883537,Genbank:XM_005165454.3	C-X-C motif chemokine 11-6-like
LOC101883538	8.57508	8.38492	8.76523	1.04536	0.0639961	0.986426	1	0	0.249167	0.931845	0.189936	0.14355	0.360354	GeneID:101883538,Genbank:XM_021470575.1	serine/threonine-protein kinase WNK3-like
LOC101883539	2.47274	4.5297	0.415775	0.0917887	-3.44554	0.0966856	1	0.0184015	0.0216038	0.151451	0	0	0	GeneID:101883539,Genbank:XM_017357416.2	scavenger receptor cysteine-rich type 1 protein M160-like
LOC101883541	0	0	0					0	0	0	0	0	0	GeneID:101883541,Genbank:XM_009304026.3	serine/threonine-protein kinase pim-1-like
LOC101883546	38.8373	50.5494	27.1253	0.53661	-0.898055	0.119591	1	0.416537	1.62977	2.39569	0.32174	0.879112	0.541041	GeneID:101883546,Genbank:XM_005170635.4	uncharacterized LOC101883546
LOC101883549	0	0	0					0	0	0	0	0	0	GeneID:101883549,Genbank:XM_021478030.1	uncharacterized LOC101883549
LOC101883550	0	0	0					0	0	0	0	0	0	GeneID:101883550,Genbank:XM_009299688.3	uncharacterized LOC101883550
LOC101883552	0	0	0					0	0	0	0	0	0	GeneID:101883552,Genbank:XM_021471873.1	DDRGK domain-containing protein 1-like
LOC101883574	0	0	0					0	0	0	0	0	0	GeneID:101883574,Genbank:XM_009300541.3	uncharacterized LOC101883574
LOC101883589	13.9208	13.0363	14.8052	1.13569	0.183575	1	1	0.015241	0.0665321	0.153203	0.00970452	0.108712	0.0409235	GeneID:101883589,Genbank:XM_005157721.4	protocadherin Fat 4-like
LOC101883594	2.02474	1.90402	2.14546	1.1268	0.172235	1	1	0.0337289	0.0214413	0.129498	0.0434938	0.0211696	0.0605509	GeneID:101883594,Genbank:XM_017351279.2	zinc finger protein 883-like
LOC101883600	0.921488	1.42783	0.415146	0.290753	-1.78213	0.583815	1	0	0	0.0894639	0	0.0181433	0	GeneID:101883600,Genbank:XM_005172543.4	potassium voltage-gated channel subfamily H member 7-like
LOC101883602	22.5988	27.5082	17.6893	0.643057	-0.636982	0.365346	1	0.190038	0.33253	0.49536	0.0830284	0.196287	0.224518	GeneID:101883602,Genbank:XM_005172736.4	adhesion G-protein coupled receptor G2-like
LOC101883615	0	0	0					0	0	0	0	0	0	GeneID:101883615,Genbank:XM_021475621.1	uncharacterized LOC101883615
LOC101883617	2.63741	4.02812	1.2467	0.309499	-1.692	0.28585	1	0.0206182	0.118045	0.116941	0.0489917	0.0235143	0	GeneID:101883617,Genbank:XM_005159776.4	methyltransferase-like protein 24
LOC101883618	0	0	0					0	0	0	0	0	0	GeneID:101883618,Genbank:XM_021477383.1	uncharacterized protein PF11_0213-like
LOC101883622	109.323	121.866	96.7809	0.794161	-0.332496	0.480093	1	0.52973	1.00716	1.30744	0.22063	0.734712	0.494556	GeneID:101883622,Genbank:XM_021466551.1	zinc finger protein 585B-like
LOC101883625	3.17228	3.78521	2.55935	0.676143	-0.564599	0.687196	1	0	0.158284	0.158188	0	0.0452554	0.0448826	GeneID:101883625,Genbank:XM_017354850.2	NLR family CARD domain-containing protein 3-like
LOC101883642	15.2605	9.30274	21.2184	2.28087	1.18958	0.371472	1	0.179928	0.33882	0.211082	0.161452	0.828357	0.328291	GeneID:101883642,Genbank:XM_009300899.3	gastrula zinc finger protein XlCGF8.2DB-like
LOC101883645	3.15003	0	6.30006	Inf	Inf	0.00713922	0.299488	0	0	0	0.0564176	0.0902807	0.0177345	GeneID:101883645,Genbank:XM_021469552.1	uncharacterized LOC101883645
LOC101883651	5.71251	7.73327	3.69174	0.477384	-1.06678	0.517274	1	0	0.095863	0.941669	0.136376	0.0320499	0.129266	GeneID:101883651,Genbank:XM_021468397.1	transmembrane protein 200C-like
LOC101883656	31.8948	49.8159	13.9738	0.280509	-1.83388	0.0826193	1	0.0591021	0.606141	0.888832	0.0481211	0.0367149	0.270701	GeneID:101883656,Genbank:XM_021467250.1	brain-enriched guanylate kinase-associated protein
LOC101883659	107.101	53.885	160.316	2.97516	1.57297	0.00483964	0.233723	1.27991	1.32215	2.10791	3.56731	3.39488	5.0129	GeneID:101883659,Genbank:XM_005158409.4	uncharacterized LOC101883659
LOC101883668	0	0	0					0	0	0	0	0	0	GeneID:101883668,Genbank:XM_005170828.3	paraneoplastic antigen Ma2-like
LOC101883670	0.377049	0.754097	0	0	#NAME?	0.809497	1	0.0215288	0	0	0	0	0	GeneID:101883670,Genbank:XM_021472091.1	immune-associated nucleotide-binding protein 9-like
LOC101883674	36.5793	34.313	38.8455	1.13209	0.178993	0.973166	1	0.0319201	0.514182	1.30585	0.358244	0.636206	0.394588	GeneID:101883674,Genbank:XM_021478813.1	FERM, RhoGEF and pleckstrin domain-containing protein 1-like
LOC101883686	14.679	13.9021	15.4559	1.11176	0.152852	1	1	0.0504061	0.32656	0.221825	0.0189093	0.178596	0.0538557	GeneID:101883686,Genbank:XM_021475373.1	gastrula zinc finger protein XlCGF57.1-like
LOC101883690	16.9208	21.2716	12.57	0.59093	-0.758941	0.286396	1	0.787755	2.65903	6.73657	0.916081	1.12177	1.96036	GeneID:101883690,Genbank:XM_021468180.1	dynein cytoplasmic 1 intermediate chain 1
LOC101883703	0.346525	0.277905	0.415146	1.49384	0.579029	1	1	0	0.0189757	0	0	0	0	GeneID:101883703,Genbank:XM_021468209.1	cytosolic phospholipase A2 zeta-like
LOC101883704	168.137	173.687	162.588	0.936097	-0.0952707	0.884072	1	1.24288	1.88678	4.18198	1.35476	0.980401	2.87346	GeneID:101883704,Genbank:XM_021469199.1	uncharacterized protein KIAA2026-like
LOC101883708	407.489	305.371	509.607	1.66881	0.738824	0.346431	1	13.3544	12.8187	13.9826	10.5744	31.6148	13.2447	GeneID:101883708,Genbank:XM_005158186.4	uncharacterized LOC101883708
LOC101883715	2.67834	2.19815	3.15852	1.4369	0.52296	0.708306	1	0.00589427	0	0.020211	0	0.0267363	0.0196597	GeneID:101883715,Genbank:XM_021477065.1	uncharacterized LOC101883715
LOC101883723	11.3922	16.1182	6.66623	0.413585	-1.27375	0.406877	1	0	0.0854541	0.470157	0.0358144	0.0605162	0.0587694	GeneID:101883723,Genbank:XM_009301163.3	uncharacterized protein PB18E9.04c-like
LOC101883726	15.4197	22.954	7.88534	0.343527	-1.5415	0.342871	1	0	0.11178	0.418977	0.0238643	0.0225683	0.120734	GeneID:101883726,Genbank:XM_021467024.1	thrombospondin type-1 domain-containing protein 7A
LOC101883727	0	0	0					0	0	0	0	0	0	GeneID:101883727,Genbank:XM_021481308.1	uncharacterized protein K02A2.6-like
LOC101883751	137.44	180.79	94.0893	0.520434	-0.942212	0.109451	1	1.20924	2.25096	4.25598	0.537907	0.860671	1.79084	GeneID:101883751,Genbank:XM_005159199.4	protein phosphatase 1 regulatory subunit 3E-like
LOC101883761	0.303517	0.607034	0	0	#NAME?	0.838045	1	0.0457625	0	0	0	0	0	GeneID:101883761,Genbank:XM_021480419.1	sushi, nidogen and EGF-like domain-containing protein 1
LOC101883763	1.82233	2.09901	1.54565	0.736375	-0.441488	0.927936	1	0.275295	0.0761931	0.227151	0.1573	0	0.0742879	GeneID:101883763,Genbank:XM_021480727.1	serine protease HTRA2, mitochondrial-like
LOC101883768	4.63068	4.85552	4.40585	0.907389	-0.140207	0.883908	1	0.0198463	0.0401992	0.147952	0.0406912	0.0535325	0.0617415	GeneID:101883768,Genbank:XM_017351209.2	uncharacterized LOC101883768
LOC101883771	1.78746	0	3.57493	Inf	Inf	0.05167	0.980755	0	0	0	0.0158769	0.0230849	0.0370295	GeneID:101883771,Genbank:XM_005159672.4	uncharacterized LOC101883771
LOC101883776	8.3337	7.50778	9.15963	1.22002	0.286903	0.791174	1	0.0618361	0.0201923	0.0298377	0.0836836	0.0577523	0.0397655	GeneID:101883776,Genbank:XM_009299174.3	uncharacterized LOC101883776
LOC101883779	33.4035	29.9574	36.8496	1.23007	0.298737	0.776763	1	0.395564	1.39269	1.66655	1.5309	0.598526	1.3392	GeneID:101883779,Genbank:XM_005165571.4	gastrula zinc finger protein XlCGF7.1-like
LOC101883780	1.56012	2.82066	0.299588	0.106212	-3.23498	0.255896	1	0.0408619	0.0447925	0.179766	0	0	0	GeneID:101883780,Genbank:XM_021481309.1	zinc finger CCHC domain-containing protein 12-like
LOC101883783	304.565	259.466	349.663	1.34762	0.430419	0.376564	1	4.08238	3.69957	4.92997	4.96316	2.67598	6.20085	GeneID:101883783,Genbank:XM_021466952.1	polycomb protein SCMH1
LOC101883792	41.8383	41.4181	42.2584	1.02029	0.0289762	1	1	0.452947	0.772865	0.575977	0.792368	0.186037	0.442773	GeneID:101883792,Genbank:XM_005169973.4	zinc fingers and homeoboxes protein 2-like
LOC101883796	0	0	0					0	0	0	0	0	0	GeneID:101883796,Genbank:XM_005163687.4	adhesive plaque matrix protein-like
LOC101883798	0	0	0					0	0	0	0	0	0	GeneID:101883798,Genbank:XM_005164786.4	uncharacterized LOC101883798
LOC101883801	0	0	0					0	0	0	0	0	0	GeneID:101883801,Genbank:XM_005157080.4	B- and T-lymphocyte attenuator-like
LOC101883802	3.70158	1.59112	5.81204	3.65281	1.86901	0.562951	1	0	0	0.1902	0	0.843741	0	GeneID:101883802,Genbank:XM_021469690.1	uncharacterized LOC101883802
LOC101883804	0.622153	0.229985	1.01432	4.41037	2.1409	0.729085	1	0	0	0.00673515	0	0.00669597	0.0131165	GeneID:101883804,Genbank:XM_005157331.4	uncharacterized LOC101883804
LOC101883813	1.11647	1.8178	0.415146	0.228379	-2.1305	0.537738	1	0	0.147392	0.0494802	0	0.0492941	0	GeneID:101883813,Genbank:XM_005163570.4	natural killer cell receptor 2B4-like
LOC101883815	283.433	308.32	258.546	0.838565	-0.254005	0.631467	1	2.78441	5.0431	5.5318	1.8996	3.56496	3.36689	GeneID:101883815,Genbank:XM_009305276.3	protein FAM122A-like
LOC101883824	0.635271	0.555809	0.714733	1.28593	0.362816	1	1	0	0.0141024	0	0	0.00705432	0.00686149	GeneID:101883824,Genbank:XM_021475724.1	uncharacterized LOC101883824
LOC101883825	0	0	0					0	0	0	0	0	0	GeneID:101883825,Genbank:XM_021475896.1	polymeric immunoglobulin receptor-like
LOC101883836	82.1641	66.2809	98.0474	1.47927	0.564886	0.340749	1	0.242167	0.27154	0.901545	0.590703	0.247069	0.850938	GeneID:101883836,Genbank:XM_021478004.1	uncharacterized LOC101883836
LOC101883850	0.207573	0	0.415146	Inf	Inf	0.965525	1	0	0	0	0	0.0543826	0	GeneID:101883850,Genbank:XM_005171652.4	5-hydroxytryptamine receptor 3C-like
LOC101883852	24.8883	16.3235	33.4531	2.04938	1.03519	0.29593	1	0.0911986	0.158578	0.667609	0.590498	0.0801414	0.724415	GeneID:101883852,Genbank:XM_005172580.4	protein FAM222A-like
LOC101883854	0	0	0					0	0	0	0	0	0	GeneID:101883854,Genbank:XM_021466531.1	myeloid cell surface antigen CD33-like
LOC101883855	20.3062	20.6734	19.939	0.964477	-0.0521807	0.801768	1	0.0486745	1.23066	1.44422	1.00796	0.231048	0.502377	GeneID:101883855,Genbank:XM_009300972.3	protein unc-79 homolog
LOC101883862	0	0	0					0	0	0	0	0	0	GeneID:101883862,Genbank:XM_017355664.2	uncharacterized LOC101883862
LOC101883865	0.699614	0.984082	0.415146	0.421861	-1.24516	0.903439	1	0.0266889	0	0.0195963	0	0.0194159	0	GeneID:101883865,Genbank:XM_021469600.1	claudin-1-like
LOC101883867	47.9633	45.4952	50.4313	1.1085	0.148604	0.981658	1	0.476961	2.18788	1.8689	1.10462	1.43999	1.0448	GeneID:101883867,Genbank:XM_005170399.4	zinc finger protein 239-like
LOC101883869	12.5568	14.5729	10.5407	0.723313	-0.467308	0.525143	1	0.0607464	0.253663	0.389225	0.0831031	0.133855	0.104258	GeneID:101883869,Genbank:XM_017358867.2	zinc finger protein 518A
LOC101883900	0	0	0					0	0	0	0	0	0	GeneID:101883900,Genbank:XM_005163087.3	olfactomedin-4-like
LOC101883902	2.67616	0	5.35233	Inf	Inf	0.0136942	0.462844	0	0	0	0.248987	0.366042	0.116632	GeneID:101883902,Genbank:XM_005171653.2	heterogeneous nuclear ribonucleoprotein A1-like
LOC101883911	6.84745	5.82969	7.86521	1.34917	0.432067	0.740786	1	0.0221177	0.291559	0.191926	0.126607	0.122086	0.234544	GeneID:101883911,Genbank:XM_009302331.3	beta-1,3-galactosyltransferase 4-like
LOC101883913	5.33575	3.01234	7.65917	2.5426	1.34631	0.436324	1	0	0.306281	0.0879724	0.0898844	0.309484	0.0851707	GeneID:101883913,Genbank:XM_005174511.4	uncharacterized LOC101883913
LOC101883916	0.277905	0.555809	0	0	#NAME?	0.849506	1	0	0.272987	0	0	0	0	GeneID:101883916,Genbank:XM_021478394.1	cAMP-specific 3',5'-cyclic phosphodiesterase 4D-like
LOC101883923	4.56174	5.48134	3.64214	0.664462	-0.589742	0.722186	1	0	0	0.0467906	0	0	0.093514	GeneID:101883923,Genbank:XM_021470231.1	rho GTPase-activating protein 21-like	GO:0007165,GO:0051645,GO:0005096,GO:0005543	signal transduction|Golgi localization|GTPase activator activity|phospholipid binding
LOC101883932	0.449381	0	0.898763	Inf	Inf	0.535238	1	0	0	0	0	0	0.032901	GeneID:101883932,Genbank:XM_021478029.1	uncharacterized LOC101883932
LOC101883933	2.50538	1.91694	3.09383	1.61394	0.690587	0.715706	1	0.0645883	0.130326	0.0644681	0.406388	0	0.128148	GeneID:101883933,Genbank:XM_009304263.3	serine/threonine-protein kinase pim-2-like
LOC101883936	17.6203	17.5211	17.7194	1.01132	0.0162429	0.838803	1	0.126931	0.801014	1.06002	0.45371	0.528605	0.390053	GeneID:101883936,Genbank:XM_005160954.4	gastrula zinc finger protein XlCGF8.2DB-like
LOC101883939	137.052	91.5386	182.566	1.99442	0.995967	0.0551096	1	1.12851	1.532	1.24033	2.09049	1.73744	2.81494	GeneID:101883939,Genbank:XM_005162207.3	uncharacterized LOC101883939
LOC101883942	0	0	0					0	0	0	0	0	0	GeneID:101883942,Genbank:XM_021478060.1	adhesion G protein-coupled receptor E3-like
LOC101883956	5.07637	4.01595	6.13679	1.52811	0.611744	0.555749	1	0.192731	0	0.049423	0.30934	0.0997893	0.296855	GeneID:101883956,Genbank:XM_009303925.3	transmembrane protein 26-like
LOC101883959	4.42953	5.95241	2.90665	0.488315	-1.03412	0.585108	1	0.21822	0.0315294	0.160577	0.0320335	0.18632	0	GeneID:101883959,Genbank:XM_021466500.1	gastrula zinc finger protein XlCGF7.1-like
LOC101883960	1.98921	1.71865	2.25976	1.31484	0.394891	0.939069	1	0.0269781	0.154416	0.0308655	0	0.123381	0.0298137	GeneID:101883960,Genbank:XM_021478176.1	B-cell receptor CD22-like
LOC101883970	17.2824	14.0838	20.4811	1.45423	0.540257	0.615621	1	0.149498	0.735298	1.31913	0.660664	0.606972	0.892683	GeneID:101883970,Genbank:XM_005173865.4	transcription factor 4
LOC101883994	6.77762	4.95211	8.60313	1.73727	0.796819	0.726161	1	0.395646	0.149588	0.448482	0.0774933	1.26494	0.0714203	GeneID:101883994,Genbank:XM_005156943.4	growth-regulated alpha protein-like
LOC101883999	0.73473	0.754097	0.715363	0.948635	-0.0760753	1	1	0.0486885	0	0	0.0309705	0	0.0291969	GeneID:101883999,Genbank:XM_017356846.2	polymeric immunoglobulin receptor-like
LOC101884022	24.8528	33.6592	16.0464	0.47673	-1.06876	0.230763	1	0.300947	1.24969	1.53878	0.0743301	0.308113	0.685629	GeneID:101884022,Genbank:XM_021468944.1	cingulin-like
LOC101884023	0	0	0					0	0	0	0	0	0	GeneID:101884023,Genbank:XM_009296196.1	uncharacterized LOC101884023
LOC101884037	0.207573	0	0.415146	Inf	Inf	0.965525	1	0	0	0	0	0.0459892	0	GeneID:101884037,Genbank:XM_017351870.2	gastrula zinc finger protein XlCGF7.1-like
LOC101884045	1.08658	1.3416	0.83155	0.619818	-0.690083	0.844394	1	0	0.0967253	0.0484907	0	0	0	GeneID:101884045,Genbank:XM_021479521.1	HEPACAM family member 2-like
LOC101884052	7.59474	10.3697	4.81973	0.464788	-1.10536	0.29494	1	0.141276	0.246057	0.223232	0.0230673	0.111147	0.0655975	GeneID:101884052,Genbank:XM_009301799.3	uncharacterized LOC101884052
LOC101884055	2.04079	3.36686	0.714733	0.212285	-2.23593	0.401609	1	0	0	0.130003	0	0	0.0211555	GeneID:101884055,Genbank:XM_005157300.4	gastrula zinc finger protein XlCGF57.1-like
LOC101884065	4.49241	4.04764	4.93718	1.21977	0.286605	0.89473	1	0.0466023	0.0816126	0.0823174	0.068161	0.0650806	0.0639123	GeneID:101884065,Genbank:XM_009304179.3	uncharacterized LOC101884065
LOC101884073	4.3805	3.34147	5.41954	1.6219	0.697689	0.614427	1	0.0280725	0.050778	0.0254025	0.017208	0.0679117	0.0484152	GeneID:101884073,Genbank:XM_005164352.4	uncharacterized LOC101884073
LOC101884074	8.35496	11.2885	5.42143	0.480261	-1.05811	0.412907	1	0	0.528725	1.81324	0.278397	0.159749	0.37556	GeneID:101884074,Genbank:XM_017352835.1	synaptic vesicle glycoprotein 2C-like
LOC101884080	0	0	0					0	0	0	0	0	0	GeneID:101884080,Genbank:XM_021475604.1	uncharacterized LOC101884080
LOC101884089	2.38664	0	4.77328	Inf	Inf	0.0162375	0.512201	0	0	0	0.0457817	0.0660711	0.173568	GeneID:101884089,Genbank:XM_021474871.1	zinc finger protein 595-like
LOC101884093	0.303517	0.607034	0	0	#NAME?	0.838045	1	0	0	0.0173014	0	0	0	GeneID:101884093,Genbank:XM_017356252.2	uncharacterized LOC101884093
LOC101884096	3.33789	5.13012	1.54565	0.30129	-1.73078	0.21859	1	0.013065	0.123015	0.169488	0.0156738	0.0306815	0.0147266	GeneID:101884096,Genbank:XM_017359046.2	protocadherin alpha-3-like
LOC101884100	24.8781	31.4651	18.291	0.581311	-0.782617	0.228783	1	0.0762108	0.29941	0.53436	0.0939217	0.0982752	0.226817	GeneID:101884100,Genbank:XM_009304264.3	uncharacterized LOC101884100
LOC101884106	1.71385	3.42769	0	0	#NAME?	0.078318	1	0.0947798	0.114043	0.301016	0	0	0	GeneID:101884106,Genbank:XM_021468937.1	serine/threonine-protein phosphatase with EF-hands 2-like
LOC101884110	1.84629	1.01578	2.67679	2.63521	1.39792	0.611118	1	0	0.136078	0.0461604	0.0909613	0.0925831	0.0425374	GeneID:101884110,Genbank:XM_021475571.1	proline-rich receptor-like protein kinase PERK8
LOC101884125	22.9037	19.9005	25.9069	1.30182	0.380529	0.74455	1	0.0631725	1.13299	1.72081	0.852105	0.643716	1.05414	GeneID:101884125,Genbank:XM_021472206.1	ral guanine nucleotide dissociation stimulator-like 1
LOC101884131	10.6509	9.83346	11.4684	1.16626	0.221887	0.883608	1	0.147897	0.252295	0.168265	0.19924	0.252038	0.105045	GeneID:101884131,Genbank:XM_017354284.1	chymotrypsinogen B
LOC101884135	14.9214	11.3402	18.5027	1.6316	0.70629	0.484612	1	0.0401647	0.20697	0.251919	0.183029	0.161991	0.202943	GeneID:101884135,Genbank:XM_021475318.1	protein NLRC3-like
LOC101884142	0.956289	1.19785	0.714733	0.596683	-0.744965	0.864915	1	0	0	0	0	0.0563243	0.0546906	GeneID:101884142,Genbank:XM_021480740.1	uncharacterized LOC101884142
LOC101884146	7.41956	6.09212	8.747	1.43579	0.521844	0.653183	1	0.197673	0.367935	0.261846	0.599538	0.209402	0.309765	GeneID:101884146,Genbank:XM_009292477.3	src-like-adapter
LOC101884151	0.60367	0.377049	0.830292	2.20208	1.13887	0.92391	1	0.0302574	0	0	0	0.0666685	0	GeneID:101884151,Genbank:XM_021469534.1	uncharacterized LOC101884151
LOC101884165	0.188524	0.377049	0	0	#NAME?	1	1	0	0	0	0	0	0	GeneID:101884165,Genbank:XM_021475342.1	uncharacterized LOC101884165
LOC101884166	11.1639	2.39569	19.9321	8.31999	3.05658	0.0032613	0.171816	0	0.0133492	0.0530216	0.0761297	0.133301	0.0910882	GeneID:101884166,Genbank:XM_009293645.3	uncharacterized LOC101884166
LOC101884172	106.416	103.697	109.136	1.05246	0.0737598	0.985934	1	1.4062	2.52115	2.59216	1.25812	2.32591	1.53652	GeneID:101884172,Genbank:XM_005170403.3	zinc finger protein 271-like
LOC101884173	0.114993	0.229985	0	0	#NAME?	1	1	0	0	0.0380989	0	0	0	GeneID:101884173,Genbank:XM_021470628.1	paraneoplastic antigen Ma1 homolog
LOC101884175	1.18221	1.94864	0.415775	0.213367	-2.22859	0.466255	1	0.142643	0.645968	0.323136	0.167012	0	0	GeneID:101884175,Genbank:XM_005171348.4	C-C motif chemokine 20-like
LOC101884177	2.30733	0.277905	4.33675	15.6052	3.96395	0.0860486	1	0	0.0333708	0	0.067595	0.099936	0.031499	GeneID:101884177,Genbank:XM_021473287.1	uncharacterized LOC101884177
LOC101884179	0.264786	0.229985	0.299588	1.30264	0.381436	1	1	0	0	0.15339	0	0	0.147909	GeneID:101884179,Genbank:XM_005172547.4	arylsulfatase A-like
LOC101884194	3.65595	3.62267	3.68923	1.01837	0.0262625	1	1	0.0871603	0.144231	0.192481	0	0.289697	0.139677	GeneID:101884194,Genbank:XM_017353228.2	uncharacterized LOC101884194
LOC101884197	2.80283	1.98364	3.62201	1.82594	0.868642	0.795025	1	0	0.0441144	0.0302015	0	0.0599485	0.0142431	GeneID:101884197,Genbank:XM_021470334.1	serine-rich adhesin for platelets-like
LOC101884202	0.761671	0.277905	1.24544	4.48153	2.16399	0.717705	1	0	0.0235909	0	0	0.0708032	0	GeneID:101884202,Genbank:XM_017355296.2	uncharacterized LOC101884202
LOC101884203	13.2574	7.73446	18.7803	2.42814	1.27985	0.0923014	1	0.0961943	0.0938676	0.108222	0.225968	0.0269516	0.348102	GeneID:101884203,Genbank:XM_021475248.1	uncharacterized LOC101884203
LOC101884208	1.3184	0.377049	2.25976	5.99328	2.58335	0.330499	1	0.05585	0	0	0	0.195935	0.0620146	GeneID:101884208,Genbank:XM_017351100.2	uncharacterized LOC101884208
LOC101884217	51.0932	43.0973	59.0892	1.37106	0.455296	0.434771	1	0.292434	0.209216	0.386361	0.142594	0.411227	0.333232	GeneID:101884217,Genbank:XM_009299314.3	myosin phosphatase Rho-interacting protein-like
LOC101884231	0	0	0					0	0	0	0	0	0	GeneID:101884231,Genbank:XM_005158479.2	uncharacterized LOC101884231
LOC101884237	14.5823	13.3205	15.8441	1.18945	0.250297	0.84473	1	0.0680329	0.74619	0.569341	0.14798	0.523882	0.668678	GeneID:101884237,Genbank:XM_021469418.1	gastrula zinc finger protein XlCGF28.1-like
LOC101884238	1.85593	0.96786	2.744	2.83512	1.50341	0.519021	1	0	0.0226423	0.067623	0.0234866	0	0.0886574	GeneID:101884238,Genbank:XM_021469699.1	adhesion G-protein coupled receptor D2-like
LOC101884241	20.5301	19.473	21.5871	1.10857	0.148695	0.879567	1	0.0969276	0.175732	0.303403	0.130538	0.149011	0.262582	GeneID:101884241,Genbank:XM_021479938.1	CLIP-associating protein 1-like
LOC101884245	1.3623	2.30946	0.415146	0.179759	-2.47587	0.346285	1	0	0.0393233	0.0315781	0	0.00781438	0	GeneID:101884245,Genbank:XM_021474809.1	interferon-induced very large GTPase 1-like
LOC101884250	14.4042	19.741	9.06734	0.459315	-1.12244	0.296383	1	5.55852	2.61059	4.49137	2.22412	0	2.84704	GeneID:101884250,Genbank:XM_005173592.4	protein unc-79 homolog
LOC101884251	0.926865	0.607034	1.2467	2.05375	1.03826	0.894635	1	0.0158407	0	0.0161398	0.0338853	0.0162823	0	GeneID:101884251,Genbank:XM_005173625.4	uncharacterized LOC101884251
LOC101884253	2.99187	3.42439	2.55935	0.747388	-0.420071	0.806376	1	0.0217325	0.12913	0.155904	0	0.0769922	0.0743445	GeneID:101884253,Genbank:XM_021469889.1	Fc receptor-like protein 4
LOC101884281	3.51911	1.57159	5.46663	3.47841	1.79843	0.292279	1	0	0.0730848	0	0.0373213	0.0181471	0	GeneID:101884281,Genbank:XM_021466376.1	uncharacterized LOC101884281
LOC101884284	15.1878	18.4701	11.9055	0.644582	-0.633565	0.36076	1	0.0438015	0.244199	0.221263	0.0724925	0.0581158	0.103203	GeneID:101884284,Genbank:XM_021466470.1	rho guanine nucleotide exchange factor 28-like
LOC101884285	5.00345	8.87703	1.12988	0.127281	-2.97391	0.0531233	0.99503	0.0187707	0.257962	0.219534	0	0	0	GeneID:101884285,Genbank:XM_017357882.2	zinc finger BED domain-containing protein 1-like
LOC101884287	11.2036	9.4435	12.9638	1.37277	0.457093	0.659612	1	0.0612226	0.0408115	0.0887476	0.049524	0.0952456	0.0461339	GeneID:101884287,Genbank:XM_017353436.2	uncharacterized LOC101884287
LOC101884288	0	0	0					0	0	0	0	0	0	GeneID:101884288,Genbank:XM_021469673.1	uncharacterized LOC101884288
LOC101884295	65.6737	73.1789	58.1685	0.79488	-0.331191	0.526057	1	0.199759	0.871049	0.831633	0.177524	0.347648	0.462758	GeneID:101884295,Genbank:XM_021475823.1	zinc finger protein 729-like
LOC101884296	3.93044	3.87144	3.98944	1.03048	0.0433165	0.985257	1	0	0.119264	0.314281	0.0419099	0.159522	0.156359	GeneID:101884296,Genbank:XM_005174179.4	melanoma receptor tyrosine-protein kinase-like
LOC101884302	26.7195	32.659	20.78	0.636271	-0.652286	0.380045	1	0.280662	0.374533	0.355335	0.0762205	0.209164	0.217215	GeneID:101884302,Genbank:XM_009293299.3	filamin-A-interacting protein 1-like
LOC101884305	3.38122	5.93214	0.830292	0.139965	-2.83686	0.0688999	1	0.088588	0.324614	0.23232	0	0.0641984	0	GeneID:101884305,Genbank:NM_001328003.1	zinc finger protein 239-like
LOC101884310	62.2831	53.6086	70.9576	1.32362	0.404493	0.654923	1	0.175123	1.30718	1.33527	0.574904	1.17218	0.580202	GeneID:101884310,Genbank:XM_021469665.1	zinc finger protein 721-like
LOC101884314	0	0	0					0	0	0	0	0	0	GeneID:101884314,Genbank:XM_021466512.1	uncharacterized LOC101884314
LOC101884319	29.2127	27.4205	31.0049	1.13072	0.177243	0.696516	1	1.79917	0.796796	2.7223	1.42162	0.333605	2.24491	GeneID:101884319,Genbank:XM_021467515.1	protein unc-79 homolog
LOC101884329	0.149794	0	0.299588	Inf	Inf	0.96539	1	0	0	0	0	0	0	GeneID:101884329,Genbank:XM_021467077.1	nucleolar protein 58-like
LOC101884341	16.2995	18.8751	13.7238	0.727083	-0.459808	0.630843	1	0.0310951	0.563533	1.14413	0.173057	0.108282	0.633028	GeneID:101884341,Genbank:XM_021475879.1	adhesion G protein-coupled receptor L1-like
LOC101884350	0.69368	0.555809	0.83155	1.49611	0.581214	1	1	0	0	0	0.0549202	0	0	GeneID:101884350,Genbank:XM_021467071.1	gastrula zinc finger protein XlCGF26.1-like
LOC101884357	317.405	280.08	354.729	1.26653	0.340881	0.473784	1	2.07428	1.7839	2.46173	1.68754	1.89233	2.69202	GeneID:101884357,Genbank:XM_005162123.4	collagen alpha-1(XX) chain-like
LOC101884359	5.44979	7.80702	3.09257	0.396126	-1.33597	0.196015	1	0.045801	0.134992	0.444963	0.0709822	0.0226854	0.0449779	GeneID:101884359,Genbank:XM_005170718.4	UPF0583 protein C15orf59 homolog
LOC101884360	5.93472	3.42769	8.44175	2.46281	1.3003	0.323997	1	0.0405537	0.055442	0.108888	0.0585508	0.186195	0.0927125	GeneID:101884360,Genbank:XM_021472892.1	adenylate cyclase type 9-like
LOC101884366	1.98151	2.11779	1.84524	0.871307	-0.198747	0.898944	1	0	0	0.185063	0.0635087	0.0611019	0.060318	GeneID:101884366,Genbank:XM_017353876.1	melanoma receptor tyrosine-protein kinase-like
LOC101884367	6.36454	3.50475	9.22432	2.63195	1.39613	0.16508	1	0.028212	0.0309696	0.00617714	0.0128558	0.0621009	0.0420637	GeneID:101884367,Genbank:XM_021475834.1	gastrula zinc finger protein XlCGF8.2DB-like
LOC101884369	0	0	0					0	0	0	0	0	0	GeneID:101884369,Genbank:XM_017351250.2	uncharacterized LOC101884369
LOC101884374	93.4192	75.5868	111.252	1.47184	0.557621	0.335534	1	0.623768	1.35624	1.65502	1.07303	1.29712	1.77455	GeneID:101884374,Genbank:XM_005167613.4	uncharacterized LOC101884374
LOC101884382	61.4466	56.4112	66.482	1.17853	0.236982	0.847962	1	0.58759	2.27707	2.00312	1.02074	2.10508	1.12203	GeneID:101884382,Genbank:XM_009295863.3	gastrula zinc finger protein XlCGF57.1-like
LOC101884392	0	0	0					0	0	0	0	0	0	GeneID:101884392,Genbank:XM_021475585.1	PWWP domain-containing protein MUM1L1-like
LOC101884416	3.87937	3.65437	4.10437	1.12314	0.167538	1	1	0.0376746	0.266095	0.310726	0	0.308264	0.171305	GeneID:101884416,Genbank:XM_017355304.2	oocyte zinc finger protein XlCOF15-like
LOC101884422	0.114993	0.229985	0	0	#NAME?	1	1	0	0	0.0196275	0	0	0	GeneID:101884422,Genbank:XM_009291929.3	uncharacterized LOC101884422
LOC101884429	2.12996	0.754097	3.50583	4.64904	2.21693	0.235258	1	0	0	0	0	0.11104	0.0363168	GeneID:101884429,Genbank:XM_005161120.3	GTPase IMAP family member 8-like
LOC101884430	0.796636	1.29368	0.299588	0.231577	-2.11044	0.683738	1	0	0.0889802	0.0595565	0	0	0.0285498	GeneID:101884430,Genbank:XM_021469461.1	platelet glycoprotein V
LOC101884438	17.314	18.0894	16.5387	0.914279	-0.129294	0.73305	1	0.0525724	0.600641	1.5546	0.148048	0.777594	0.469932	GeneID:101884438,Genbank:XM_021480924.1	type I inositol 1,4,5-trisphosphate 5-phosphatase
LOC101884462	0	0	0					0	0	0	0	0	0	GeneID:101884462,Genbank:XM_005159205.3	putative nuclease HARBI1
LOC101884467	179.935	157.906	201.964	1.27901	0.355032	0.608064	1	0.616508	2.15611	2.66261	1.53506	1.59638	2.08939	GeneID:101884467,Genbank:XM_009295805.3	zinc finger protein 91-like
LOC101884469	13.276	10.868	15.684	1.44313	0.529201	0.479151	1	0.0821207	0.128153	0.190105	0.109997	0.0853951	0.254914	GeneID:101884469,Genbank:XM_005162734.4	uncharacterized LOC101884469
LOC101884473	42.492	28.1672	56.8168	2.01713	1.0123	0.126742	1	0.970097	1.01111	2.02166	1.75414	2.73868	2.0762	GeneID:101884473,Genbank:XM_021474877.1	zinc finger protein 239-like
LOC101884484	1.68658	3.37316	0	0	#NAME?	0.0802311	1	0	0.153119	0.110243	0	0	0	GeneID:101884484,Genbank:XM_009295086.3	immune-associated nucleotide-binding protein 13-like
LOC101884488	16.354	9.66943	23.0385	2.38261	1.25254	0.153938	1	0.0215533	0.0883956	0.132414	0.0735149	0.197087	0.206793	GeneID:101884488,Genbank:XM_005170240.4	nephronectin-like
LOC101884504	21.171	24.581	17.7609	0.722543	-0.468844	0.480051	1	0.268104	1.37532	1.84067	0.253501	1.11348	0.284075	GeneID:101884504,Genbank:XM_005170407.4	gastrula zinc finger protein XlCGF8.2DB-like
LOC101884507	0.842844	0.555809	1.12988	2.03285	1.02351	0.891658	1	0	0.0826831	0	0	0.0407669	0	GeneID:101884507,Genbank:XM_021478034.1	sialoadhesin-like
LOC101884509	0.344978	0.689956	0	0	#NAME?	0.721404	1	0	0	0.0238103	0	0	0	GeneID:101884509,Genbank:XM_021474816.1	interferon-induced very large GTPase 1-like
LOC101884513	0	0	0					0	0	0	0	0	0	GeneID:101884513,Genbank:XM_005165458.4	uncharacterized LOC101884513
LOC101884517	2.72869	3.01234	2.44505	0.811678	-0.301021	0.94995	1	0.0285903	0.227956	0.0974875	0.0665429	0	0.124538	GeneID:101884517,Genbank:XM_009297139.3	uncharacterized LOC101884517
LOC101884520	22.687	22.056	23.318	1.05722	0.0802711	0.936489	1	0.359463	0.518578	0.50371	0.146102	0.488329	0.256322	GeneID:101884520,Genbank:XM_021475717.1	gastrula zinc finger protein XlCGF57.1-like
LOC101884524	1.73466	1.62281	1.8465	1.13784	0.186297	1	1	0	0	0.0145648	0.0150986	0	0	GeneID:101884524,Genbank:XM_017352319.2	mucin-1-like
LOC101884526	0.924747	1.84949	0	0	#NAME?	0.286415	1	0	0.210553	0	0	0	0	GeneID:101884526,Genbank:XM_009305285.3	CD209 antigen-like protein D
LOC101884528	52.4263	30.8803	73.9722	2.39545	1.2603	0.133993	1	0.628935	0.54541	0.714984	0.685851	2.07736	1.09535	GeneID:101884528,Genbank:XM_005164419.4	gastrula zinc finger protein XlCGF7.1-like
LOC101884532	0.707255	1.11492	0.299588	0.268707	-1.8959	0.789653	1	0.0179076	0.0199981	0.0400245	0	0	0.0195735	GeneID:101884532,Genbank:XM_021476436.1	uncharacterized LOC101884532
LOC101884541	0.229985	0.45997	0	0	#NAME?	0.873571	1	0	0	0.0888592	0	0	0	GeneID:101884541,Genbank:XM_005159558.1	zinc finger CCHC domain-containing protein 12-like
LOC101884552	1.32569	0.689956	1.96143	2.84283	1.50733	0.72556	1	0	0	0.114467	0.078195	0.0768107	0.0368133	GeneID:101884552,Genbank:XM_021481313.1	paraneoplastic antigen Ma1 homolog
LOC101884556	0.138952	0.277905	0	0	#NAME?	1	1	0	0.0102602	0	0	0	0	GeneID:101884556,Genbank:XM_005174153.2	interferon-induced very large GTPase 1-like
LOC101884560	53.0419	47.9398	58.144	1.21285	0.278406	0.918146	1	0.039179	1.08964	1.94139	1.00663	0.679421	0.905445	GeneID:101884560,Genbank:XM_005174458.4	uncharacterized LOC101884560
LOC101884563	0.531849	1.0637	0	0	#NAME?	0.555297	1	0	0.059042	0.0196878	0	0.0196383	0	GeneID:101884563,Genbank:XM_017355392.1	protein NLRC3-like
LOC101884567	3.51907	5.72424	1.31391	0.229534	-2.12322	0.163975	1	0.0144708	0.0256562	0.1396	0	0.012851	0.0131039	GeneID:101884567,Genbank:XM_021470241.1	SH3 and multiple ankyrin repeat domains protein 1-like
LOC101884570	9.06439	9.6864	8.44238	0.87157	-0.198312	0.856194	1	0.125309	0.184876	0.182338	0.0239959	0.229653	0.110699	GeneID:101884570,Genbank:XM_005171965.3	uncharacterized LOC101884570
LOC101884580	42.5785	49.6093	35.5477	0.716553	-0.480855	0.573679	1	0.160079	0.322207	1.13354	0.291413	0.0766702	0.479555	GeneID:101884580,Genbank:XM_005158072.4	G patch domain-containing protein 8
LOC101884583	0.207573	0	0.415146	Inf	Inf	0.965525	1	0	0	0	0	0.0643016	0	GeneID:101884583,Genbank:XM_021466910.1	uncharacterized LOC101884583
LOC101884586	7.21683	8.8973	5.53635	0.622251	-0.684431	0.569536	1	0.0985112	0.144792	0.0865752	0.0295614	0.0578651	0.0830994	GeneID:101884586,Genbank:XM_005171406.4	NACHT, LRR and PYD domains-containing protein 3-like
LOC101884594	26.8388	22.9799	30.6978	1.33585	0.417763	0.694952	1	0.0831978	0.573022	1.2843	0.41326	0.234733	0.948075	GeneID:101884594,Genbank:XM_021481283.1	A disintegrin and metalloproteinase with thrombospondin motifs 2-like
LOC101884596	0	0	0					0	0	0	0	0	0	GeneID:101884596,Genbank:XM_009293160.3	uncharacterized LOC101884596
LOC101884616	18.031	10.934	25.1281	2.29817	1.20048	0.17912	1	0.0790923	0.778407	1.79931	1.28896	0.836589	1.57791	GeneID:101884616,Genbank:XM_021478340.1	DDB1- and CUL4-associated factor 1-like
LOC101884620	0	0	0					0	0	0	0	0	0	GeneID:101884620,Genbank:XM_009292633.3	synapse differentiation-inducing gene protein 1-like
LOC101884621	75.8808	63.5651	88.1966	1.3875	0.472488	0.599195	1	0.75533	4.82393	5.49268	2.89706	4.39486	2.92496	GeneID:101884621,Genbank:XM_005170409.4	zinc finger protein 239-like
LOC101884623	3.93342	0.50789	7.35895	14.4893	3.85691	0.180322	1	0	0	0	0	1.70829	0	GeneID:101884623,Genbank:XM_009297863.2	C-C motif chemokine 5-like
LOC101884626	0.188524	0.377049	0	0	#NAME?	1	1	0	0	0	0	0.0704159	0	GeneID:101884626,Genbank:XM_021472172.1	uncharacterized LOC101884626
LOC101884638	3.71885	1.90072	5.53698	2.9131	1.54256	0.305087	1	0.0373722	0.0851344	0.128376	0.130327	0.126967	0.165259	GeneID:101884638,Genbank:XM_017355177.2	sterile alpha motif domain-containing protein 3-like
LOC101884641	9.81737	10.7722	8.86256	0.822726	-0.281516	0.702175	1	0.344674	0.385557	0.729241	0.491375	0.192942	0.234324	GeneID:101884641,Genbank:XM_005171073.4	gastrula zinc finger protein XlCGF49.1-like
LOC101884644	0.875431	0.919941	0.830921	0.903233	-0.14683	0.976643	1	0	0	0.0800657	0.020363	0.0195854	0	GeneID:101884644,Genbank:XM_009299140.3	zinc finger protein 160-like
LOC101884647	10.1526	11.0118	9.29342	0.843953	-0.244766	0.857714	1	0.199473	0.292878	0.43553	0.0899422	0.291579	0.365316	GeneID:101884647,Genbank:XM_017358400.2	galanin receptor type 1-like
LOC101884649	0.449381	0	0.898763	Inf	Inf	0.535238	1	0	0	0	0	0	0.0734854	GeneID:101884649,Genbank:XM_009300438.3	sialic acid-binding Ig-like lectin 13
LOC101884650	0.303517	0.607034	0	0	#NAME?	0.838045	1	0.0159166	0	0.0196944	0	0	0	GeneID:101884650,Genbank:XM_005165234.4	butyrophilin-like protein 2
LOC101884653	21.0711	21.4508	20.6914	0.9646	-0.0519977	0.817687	1	0.11365	0.460401	0.52205	0.158138	0.385557	0.187658	GeneID:101884653,Genbank:XM_005173975.4	gastrula zinc finger protein XlCGF57.1-like
LOC101884662	0.622882	1.24576	0	0	#NAME?	0.461283	1	0	0.0309564	0.0611705	0	0	0	GeneID:101884662,Genbank:XM_021469515.1	kelch-like protein 12
LOC101884666	100.605	116.294	84.9152	0.730177	-0.453683	0.574752	1	0.0424471	0.969088	2.67691	0.56114	0.372488	0.893282	GeneID:101884666,Genbank:XM_005170800.4	protein unc-13 homolog C-like
LOC101884668	3.62023	3.13357	4.10689	1.31061	0.39024	0.978172	1	0	0.0213782	0.12743	0.0894036	0.0212482	0.0844341	GeneID:101884668,Genbank:XM_021470708.1	trichohyalin-like
LOC101884669	11.483	7.44289	15.5231	2.08563	1.06048	0.315247	1	0.0299545	0.111983	0.191483	0.100094	0.30356	0.204459	GeneID:101884669,Genbank:XM_021468197.1	interleukin-6 receptor subunit beta-like
LOC101884685	0.887254	0.45997	1.31454	2.85787	1.51494	0.73028	1	0	0	0.0258138	0.0265662	0	0.0523395	GeneID:101884685,Genbank:XM_017358652.2	golgin subfamily A member 6-like protein 22
LOC101884686	27.9975	25.5014	30.4935	1.19576	0.257925	0.884678	1	0.310064	1.38871	0.937688	0.314291	1.31909	0.472644	GeneID:101884686,Genbank:XM_009295866.3	zinc finger protein 239-like
LOC101884708	1.21023	1.70574	0.714733	0.419018	-1.25492	0.665997	1	0	0	0.125215	0	0	0.0648353	GeneID:101884708,Genbank:XM_017355754.2	uncharacterized LOC101884708
LOC101884710	0.753464	0.377049	1.12988	2.99664	1.58335	0.718313	1	0.0217723	0	0	0	0.0540377	0.0255623	GeneID:101884710,Genbank:XM_009300437.3	sialic acid-binding Ig-like lectin 7
LOC101884715	38.2293	39.0192	37.4394	0.959512	-0.0596266	0.878794	1	0.170965	0.29448	1.30474	0.44549	0.217234	0.674645	GeneID:101884715,Genbank:XM_009303309.3	serine/threonine-protein kinase WNK2-like
LOC101884718	0.207573	0	0.415146	Inf	Inf	0.965525	1	0	0	0	0	0	0	GeneID:101884718,Genbank:XM_021479084.1	uncharacterized LOC101884718
LOC101884727	23.0031	27.6015	18.4047	0.666801	-0.584672	0.438808	1	0.0767205	0.197481	0.318254	0.0709823	0.106719	0.178315	GeneID:101884727,Genbank:XM_021477153.1	uncharacterized LOC101884727
LOC101884729	1.2722	1.11492	1.42947	1.28212	0.358532	0.99239	1	0	0.0823287	0.162725	0	0.163964	0.0841905	GeneID:101884729,Genbank:XM_021466436.1	GRAM domain-containing protein 1A-like
LOC101884733	0	0	0					0	0	0	0	0	0	GeneID:101884733,Genbank:XM_005173163.1	uncharacterized protein K02A2.6-like
LOC101884738	1.22326	2.14693	0.299588	0.139543	-2.84122	0.457814	1	0.10039	0.066743	0.0331604	0	0	0.0327417	GeneID:101884738,Genbank:XM_005174115.4	secreted frizzled-related protein 5-like
LOC101884739	29.8018	33.9292	25.6744	0.756707	-0.402193	0.452992	1	0.114824	0.51325	0.524772	0.0964767	0.244896	0.109107	GeneID:101884739,Genbank:XM_021475358.1	zinc finger protein 721-like
LOC101884740	0	0	0					0	0	0	0	0	0	GeneID:101884740,Genbank:XM_009294148.2	uncharacterized LOC101884740
LOC101884748	38.3708	29.752	46.9896	1.57937	0.659352	0.482881	1	0.0805353	0.960403	1.51939	0.624151	1.15257	0.724805	GeneID:101884748,Genbank:XM_005170411.4	zinc finger protein 883-like
LOC101884750	130.581	105.053	156.109	1.486	0.571437	0.361799	1	0.615098	1.42114	1.77819	0.936486	2.08402	1.57571	GeneID:101884750,Genbank:XM_021474782.1	gastrula zinc finger protein XlCGF8.2DB-like
LOC101884753	0	0	0					0	0	0	0	0	0	GeneID:101884753,Genbank:XM_017355596.2	uncharacterized LOC101884753
LOC101884755	8.46873	5.44708	11.4904	2.10946	1.07687	0.272669	1	0.166827	0.0308364	0.152434	0.35866	0.153465	0.313149	GeneID:101884755,Genbank:XM_021468581.1	enoyl-[acyl-carrier-protein] reductase, mitochondrial-like
LOC101884756	27.1805	31.8739	22.4871	0.705501	-0.503279	0.40664	1	0.043413	0.22901	0.456316	0.0523277	0.174961	0.12345	GeneID:101884756,Genbank:XM_005173869.4	trichohyalin-like
LOC101884757	26.6835	26.3578	27.0092	1.02471	0.0352177	0.992834	1	0.221039	0.355804	1.08042	0.333991	0.268696	0.761228	GeneID:101884757,Genbank:XM_005165791.4	fidgetin-like
LOC101884769	0.149794	0	0.299588	Inf	Inf	0.96539	1	0	0	0	0	0	0.0672422	GeneID:101884769,Genbank:XM_021474833.1	GPI-linked NAD(P)(+)--arginine ADP-ribosyltransferase 1-like
LOC101884770	0	0	0					0	0	0	0	0	0	GeneID:101884770,Genbank:XM_021477671.1	uncharacterized LOC101884770
LOC101884775	0.288746	0.277905	0.299588	1.07802	0.108388	1	1	0	0	0	0	0	0.0180796	GeneID:101884775,Genbank:XM_009300435.3	Schwann cell myelin protein-like
LOC101884777	2.21671	1.11162	3.3218	2.98825	1.5793	0.621374	1	0	0.159457	1.24e-07	0.109874	0.285515	0	GeneID:101884777,Genbank:XM_021476444.1	butyrophilin-like protein 2
LOC101884782	15.4355	23.3054	7.56563	0.32463	-1.62313	0.157183	1	0	0.437495	0.573536	0.0675253	0.0644195	0.114699	GeneID:101884782,Genbank:XM_021478782.1	disintegrin and metalloproteinase domain-containing protein 23-like
LOC101884789	0	0	0					0	0	0	0	0	0	GeneID:101884789,Genbank:XM_009300528.2	uncharacterized LOC101884789
LOC101884790	3.41745	4.62223	2.21267	0.478702	-1.0628	0.541235	1	0	0.222459	0.351775	0	0.044028	0.130221	GeneID:101884790,Genbank:XM_005173012.3	calcium-activated potassium channel subunit alpha-1-like
LOC101884800	23.4424	23.9028	22.982	0.961477	-0.0566762	0.800854	1	0.0120706	0.399597	0.78375	0.248873	0.107007	0.282331	GeneID:101884800,Genbank:XM_005174409.4	lipoprotein lipase-like
LOC101884804	0.188524	0.377049	0	0	#NAME?	1	1	0.0640128	0	0	0	0	0	GeneID:101884804,Genbank:XM_021474765.1	T-cell receptor beta chain V region A20.2.25
LOC101884805	0.899076	0.96786	0.830292	0.857863	-0.22118	0.973864	1	0	0	0.165476	0	0.111254	0	GeneID:101884805,Genbank:XM_005168521.4	melanocortin-2 receptor accessory protein 2B-like	GO:0005789,GO:0005794,GO:0005886,GO:0006112,GO:0016020,GO:0016021,GO:0030819,GO:0031782,GO:0042594,GO:0048471,GO:0051641,GO:0005737,GO:0097009,GO:0005783,GO:0106071	endoplasmic reticulum membrane|Golgi apparatus|plasma membrane|energy reserve metabolic process|membrane|integral component of membrane|positive regulation of cAMP biosynthetic process|type 4 melanocortin receptor binding|response to starvation|perinuclear region of cytoplasm|cellular localization|cytoplasm|energy homeostasis|endoplasmic reticulum|positive regulation of adenylate cyclase-activati…
LOC101884816	1.30618	2.31277	0.299588	0.129536	-2.94857	0.357073	1	0.0473344	0.0577561	0.287335	0	0	0.0549613	GeneID:101884816,Genbank:XM_021474777.1	5-hydroxytryptamine receptor 3A
LOC101884818	3.24535	4.57762	1.91308	0.417921	-1.2587	0.456542	1	0.0214452	0.0221844	0.143872	0	0.0112084	0.0539075	GeneID:101884818,Genbank:XM_005173066.4	protein FAM196B-like
LOC101884821	54.9328	30.4387	79.427	2.60941	1.38372	0.0503681	0.968213	0.124351	1.31853	1.84174	1.60248	2.1059	2.16116	GeneID:101884821,Genbank:XM_005173830.4	desmoplakin-like
LOC101884836	0	0	0					0	0	0	0	0	0	GeneID:101884836,Genbank:XM_021477674.1	uncharacterized LOC101884836
LOC101884840	0.344978	0.689956	0	0	#NAME?	0.721404	1	0	0	0.0191687	0	0	0	GeneID:101884840,Genbank:XM_021466476.1	uncharacterized LOC101884840
LOC101884852	31.2224	28.0095	34.4353	1.22942	0.297975	0.674021	1	0.53486	1.03773	1.48605	0.626636	0.949293	1.60181	GeneID:101884852,Genbank:XM_005170413.4	gastrula zinc finger protein XlCGF17.1-like
LOC101884857	44.3788	3.60315	85.1544	23.6333	4.56275	2.9e-09	1.71e-06	0	0.00789168	0.0400309	0.291248	0.611083	0.621778	GeneID:101884857,Genbank:XM_021472908.1	gastrula zinc finger protein XlCGF57.1-like
LOC101884860	20.5754	12.7072	28.4436	2.23839	1.16246	0.177147	1	0.060955	0.3657	0.687593	0.446917	0.659774	0.571192	GeneID:101884860,Genbank:XM_021475802.1	gastrula zinc finger protein XlCGF57.1-like
LOC101884866	20.4531	19.7362	21.17	1.07265	0.101178	0.990153	1	0.43758	0.479709	0.738928	0.118007	0.792037	0.313671	GeneID:101884866,Genbank:XM_021475619.1	gastrula zinc finger protein XlCGF57.1-like
LOC101884874	0.607034	1.21407	0	0	#NAME?	0.523862	1	0.0715795	0	0.0842976	0	0	0	GeneID:101884874,Genbank:XM_021475877.1	stonustoxin subunit alpha-like
LOC101884879	0	0	0					0	0	0	0	0	0	GeneID:101884879,Genbank:XM_005164529.4	deleted in malignant brain tumors 1 protein-like
LOC101884880	0	0	0					0	0	0	0	0	0	GeneID:101884880,Genbank:XM_021479398.1	golgin subfamily A member 6-like protein 22
LOC101884894	12.0636	17.7581	6.36916	0.358662	-1.4793	0.0773362	1	0.843336	2.48559	1.83243	0.718604	0.249217	0.336857	GeneID:101884894,Genbank:XM_009297138.3	V-set and transmembrane domain-containing protein 2-like protein
LOC101884895	0.207573	0	0.415146	Inf	Inf	0.965525	1	0	0	0	0	0	0	GeneID:101884895,Genbank:XM_021470752.1	immunoglobulin lambda-1 light chain-like
LOC101884896	40.167	44.0698	36.2642	0.822881	-0.281244	0.545033	1	0.390572	1.67174	3.02908	0.600961	0.683723	1.22195	GeneID:101884896,Genbank:XM_005171719.4	uncharacterized LOC101884896
LOC101884898	0.138952	0.277905	0	0	#NAME?	1	1	0	0	0	0	0	0	GeneID:101884898,Genbank:XM_017355316.2	uncharacterized LOC101884898
LOC101884899	2.3648	2.76943	1.96017	0.707788	-0.498612	0.731513	1	0	0.564537	0.226103	0	0.224451	0	GeneID:101884899,Genbank:XM_005173041.4	serine/threonine-protein kinase 32C
LOC101884906	0.303517	0.607034	0	0	#NAME?	0.838045	1	0.0168878	0	0.0198016	0	0	0	GeneID:101884906,Genbank:XM_009294655.2	uncharacterized LOC101884906
LOC101884909	79.6724	100.084	59.2607	0.592109	-0.756064	0.382991	1	0.0995739	1.56634	4.17361	0.588559	0.641923	0.955896	GeneID:101884909,Genbank:XM_021469223.1	calcium/calmodulin-dependent protein kinase kinase 2-like
LOC101884910	25.8788	18.9283	32.8293	1.7344	0.794439	0.282483	1	0.210475	0.288031	0.307079	0.278161	0.412496	0.362892	GeneID:101884910,Genbank:XM_021469516.1	uncharacterized LOC101884910
LOC101884915	4.04927	3.85597	4.24257	1.10026	0.137847	0.877228	1	0.0245674	0.00647725	0.0581796	0.0134889	0.00646021	0.0635393	GeneID:101884915,Genbank:XM_021479054.1	uncharacterized LOC101884915
LOC101884921	448.808	460.395	437.221	0.949664	-0.0745107	0.974843	1	4.02301	4.03483	6.94396	3.43166	2.2457	5.76825	GeneID:101884921,Genbank:XM_021467065.1	lysophosphatidylcholine acyltransferase 1-like
LOC101884923	77.1696	91.6191	62.7201	0.684574	-0.546722	0.371636	1	1.05955	1.28147	2.0197	0.684804	0.697623	1.0491	GeneID:101884923,Genbank:XM_021470719.1	uncharacterized LOC101884923
LOC101884926	0.853019	0.45997	1.24607	2.70902	1.43777	0.892037	1	0	0	0.0826103	0.0412077	0.0408795	0	GeneID:101884926,Genbank:XM_005157496.4	uncharacterized LOC101884926
LOC101884937	55.93	49.2114	62.6485	1.27305	0.348289	0.586109	1	0.22856	0.483344	1.20775	0.525627	0.355322	0.852234	GeneID:101884937,Genbank:XM_005171045.4	adhesion G protein-coupled receptor L1-like
LOC101884938	167.351	118.969	215.733	1.81335	0.858655	0.138182	1	2.3107	4.58331	4.79536	5.76833	3.38483	7.06532	GeneID:101884938,Genbank:XM_021466525.1	tensin-3-like
LOC101884942	0	0	0					0	0	0	0	0	0	GeneID:101884942,Genbank:XM_021475421.1	uncharacterized LOC101884942
LOC101884945	2.29861	1.80488	2.79235	1.54711	0.629578	0.915771	1	0.0917708	0	0.0870171	0.18693	0.0880599	0.0893259	GeneID:101884945,Genbank:XM_009293356.3	leucine-rich repeat-containing protein 49
LOC101884949	55.7642	67.0108	44.5176	0.664335	-0.590016	0.367283	1	0.502168	0.607292	1.23825	0.340145	0.30183	0.631519	GeneID:101884949,Genbank:XM_005174431.4	probable G-protein coupled receptor 21
LOC101884955	0.207888	0	0.415775	Inf	Inf	0.965526	1	0	0	0	0.0220322	0	0	GeneID:101884955,Genbank:XM_021475703.1	uncharacterized LOC101884955
LOC101884959	0	0	0					0	0	0	0	0	0	GeneID:101884959,Genbank:XM_021475378.1	uncharacterized LOC101884959
LOC101884960	7.85223	3.59354	12.1109	3.3702	1.75283	0.149793	1	0	0.225931	0.886014	0.882163	0.151661	1.44859	GeneID:101884960,Genbank:XM_021466440.1	receptor-type tyrosine-protein phosphatase mu-like
LOC101884961	1.22557	0.837019	1.61413	1.92842	0.94742	0.725814	1	0	0	0.0403236	0	0	0	GeneID:101884961,Genbank:XM_017355154.2	gastrula zinc finger protein XlCGF57.1-like
LOC101884968	43.5031	50.2829	36.7233	0.730335	-0.453371	0.368661	1	0.424654	2.02809	2.2643	0.68832	0.80353	0.998482	GeneID:101884968,Genbank:XM_017358849.2	regulator of microtubule dynamics protein 2-like
LOC101884973	9.21209	5.80204	12.6221	2.17546	1.12132	0.181172	1	0.194099	0.0616157	0.0405034	0.303794	0.103602	0.245876	GeneID:101884973,Genbank:XM_009302062.3	hydroxycarboxylic acid receptor 2-like
LOC101884976	0.707255	1.11492	0.299588	0.268707	-1.8959	0.789653	1	0	0.0566883	0.110864	0	0	0.0555193	GeneID:101884976,Genbank:XM_005156112.4	orexin receptor type 2-like
LOC101884985	32.402	33.0875	31.7165	0.958564	-0.0610527	0.879769	1	0.14779	0.474847	1.34848	0.430597	0.278096	0.729203	GeneID:101884985,Genbank:XM_021475882.1	adhesion G protein-coupled receptor L1-like
LOC101884990	0.415775	0	0.83155	Inf	Inf	0.689813	1	0	0	0	0.0973475	0	0	GeneID:101884990,Genbank:XM_005173630.4	uncharacterized LOC101884990
LOC101884995	2.86365	2.82066	2.90665	1.03049	0.0433255	0.941002	1	0.0129124	0.0406728	0.0947539	0.014151	0.0675789	0	GeneID:101884995,Genbank:XM_021467066.1	serine/threonine-protein kinase ste20-like
LOC101884996	0	0	0					0	0	0	0	0	0	GeneID:101884996,Genbank:XM_017355751.2	uncharacterized LOC101884996
LOC101885004	13.6116	15.739	11.4841	0.729656	-0.454711	0.507697	1	0.0281657	0.144539	0.226761	0.00915077	0.0809824	0.0597216	GeneID:101885004,Genbank:XM_021477796.1	uncharacterized LOC101885004
LOC101885006	0	0	0					0	0	0	0	0	0	GeneID:101885006,Genbank:XM_009301420.3	uncharacterized LOC101885006
LOC101885013	1.46619	0.555809	2.37658	4.27588	2.09622	0.470822	1	0	0.069302	0	0.0735207	0.101643	0.0702518	GeneID:101885013,Genbank:XM_021469136.1	uncharacterized LOC101885013
LOC101885014	311.762	452.651	170.872	0.377492	-1.40548	0.0118174	0.416852	9.29829	9.75788	11.5491	3.68774	2.20107	3.60051	GeneID:101885014,Genbank:NM_001327824.1	kynurenine 3-monooxygenase
LOC101885018	44.2535	44.8661	43.6408	0.972689	-0.0399491	0.904034	1	0.664416	2.52515	2.31056	1.06812	1.49697	1.68067	GeneID:101885018,Genbank:XM_021469415.1	gastrula zinc finger protein XlCGF7.1-like
LOC101885027	0.756827	1.21407	0.299588	0.246763	-2.0188	0.777912	1	0.04677	0	0.0669945	0	0	0.0304801	GeneID:101885027,Genbank:XM_005156954.4	uncharacterized LOC101885027
LOC101885029	24.3877	33.133	15.6425	0.472111	-1.0828	0.0916564	1	0.273418	1.07043	1.09515	0.282075	0.289803	0.224193	GeneID:101885029,Genbank:XM_005174116.4	NUAK family SNF1-like kinase 1
LOC101885033	3.78781	4.89758	2.67805	0.546811	-0.870885	0.592932	1	0.323071	0.442615	0.187716	0.324215	0	0.121609	GeneID:101885033,Genbank:XM_005167386.4	transmembrane protein 233-like
LOC101885037	0	0	0					0	0	0	0	0	0	GeneID:101885037,Genbank:XM_021475359.1	uncharacterized LOC101885037
LOC101885044	0.207573	0	0.415146	Inf	Inf	0.965525	1	0	0	0	0	0.0319219	0	GeneID:101885044,Genbank:XM_021475679.1	uncharacterized LOC101885044
LOC101885062	16.7175	20.564	12.8709	0.625892	-0.676015	0.44683	1	1.41922	1.75541	2.2099	0.626562	0.811347	1.41469	GeneID:101885062,Genbank:XM_005174662.4	metalloproteinase inhibitor 3-like
LOC101885065	8.27595	11.383	5.16893	0.454093	-1.13894	0.256852	1	0.250053	0.401516	0.126427	0.126671	0.124664	0.0464221	GeneID:101885065,Genbank:XM_021467021.1	sialoadhesin-like
LOC101885075	7.5119	3.97058	11.0532	2.78378	1.47704	0.253875	1	0.0192368	0.0557548	0.145711	0.196383	0.205864	0.0550199	GeneID:101885075,Genbank:XM_021466783.1	myelin-associated glycoprotein-like
LOC101885083	6.92436	4.85552	8.9932	1.85216	0.889209	0.463497	1	0.0426375	0.0577871	0.25144	0.020432	0.194045	0.195988	GeneID:101885083,Genbank:XM_021467032.1	raftlin-like
LOC101885094	0.207573	0	0.415146	Inf	Inf	0.965525	1	0	0	0	0	0.0400086	0	GeneID:101885094,Genbank:XM_005160921.4	collagen alpha-5(IV) chain-like
LOC101885096	3.10894	2.22654	3.99133	1.79261	0.842065	0.618868	1	0.0421086	0.142174	0.0693261	0.11363	0.0711019	0.18057	GeneID:101885096,Genbank:XM_005169142.4	poly [ADP-ribose] polymerase 14-like
LOC101885099	54.5934	37.5382	71.6486	1.90869	0.93258	0.144252	1	0.448824	1.63887	1.89545	1.90773	1.7107	2.94525	GeneID:101885099,Genbank:XM_005171076.4	tensin-3-like
LOC101885117	0	0	0					0	0	0	0	0	0	GeneID:101885117,Genbank:XM_005170802.3	uncharacterized LOC101885117
LOC101885127	1.74147	1.8211	1.66184	0.912548	-0.132028	1	1	0.079553	0	0.121646	0.0842505	0.0418441	0	GeneID:101885127,Genbank:XM_021467733.1	uncharacterized LOC101885127
LOC101885129	0	0	0					0	0	0	0	0	0	GeneID:101885129,Genbank:XM_021478129.1	uncharacterized LOC101885129
LOC101885154	0.207573	0	0.415146	Inf	Inf	0.965525	1	0	0	0	0	0.057213	0	GeneID:101885154,Genbank:XM_005167509.4	secreted phosphoprotein 24-like
LOC101885155	0.415461	0	0.830921	Inf	Inf	0.689896	1	0	0	0	0.00790985	0.00767254	0	GeneID:101885155,Genbank:XM_021467516.1	uncharacterized LOC101885155
LOC101885158	0.415146	0	0.830292	Inf	Inf	0.689979	1	0	0	0	0	0.0247565	0	GeneID:101885158,Genbank:XM_021468274.1	uncharacterized LOC101885158
LOC101885160	31.3712	27.8411	34.9014	1.25359	0.326068	0.606534	1	0.474729	0.825156	0.872866	0.617195	0.598855	0.952103	GeneID:101885160,Genbank:XM_005169057.4	group 3 secretory phospholipase A2-like
LOC101885161	30.1074	28.7105	31.5042	1.0973	0.133962	0.789363	1	0.218764	0.312758	0.297117	0.100404	0.275404	0.328466	GeneID:101885161,Genbank:XM_021475536.1	zinc finger protein 91-like
LOC101885164	161.819	321.562	2.07573	0.00645515	-7.27533	3.3e-13	1.33e-09	34.4554	33.8559	21.0115	0	0.360491	0	GeneID:101885164,Genbank:XM_017357859.2	death-associated protein-like 1-B
LOC101885174	0.9612	1.62281	0.299588	0.18461	-2.43745	0.573478	1	0.0137766	0.014745	0.0435493	0	0	0.0144361	GeneID:101885174,Genbank:XM_021466782.1	aurora kinase-like
LOC101885179	0.207573	0	0.415146	Inf	Inf	0.965525	1	0	0	0	0	0	0	GeneID:101885179,Genbank:XM_009301916.3	nanos homolog 1
LOC101885180	22.5987	23.3102	21.8873	0.938956	-0.09087	0.796129	1	0.409227	0.87435	1.37874	0.252877	1.03193	0.552587	GeneID:101885180,Genbank:XM_009295900.3	gastrula zinc finger protein XlCGF17.1-like
LOC101885188	27.7492	45.0688	10.4296	0.231415	-2.11145	0.00319309	0.169199	1.36409	2.8707	3.14193	0.817806	0.0614485	0.52952	GeneID:101885188,Genbank:XM_005156592.3	probable G-protein coupled receptor 151
LOC101885194	0	0	0					0	0	0	0	0	0	GeneID:101885194,Genbank:XM_009302992.3	putative V-set and immunoglobulin domain-containing-like protein IGHV4OR15-8
LOC101885212	4.14264	6.44003	1.84524	0.286527	-1.80326	0.180066	1	0.0245749	0.111362	0.13954	0.0142583	0.0138796	0.026958	GeneID:101885212,Genbank:XM_021467540.1	NACHT, LRR and PYD domains-containing protein 3-like
LOC101885216	2.07618	2.72226	1.4301	0.525334	-0.928694	0.821282	1	0.0805003	0	0.0246732	0.0252194	0.0247198	0.0236622	GeneID:101885216,Genbank:XM_021468236.1	protein FAM13A-like
LOC101885221	1.93091	0.654953	3.20687	4.89633	2.2917	0.296436	1	0.019567	0.0229943	0	0.0471655	0.114941	0.0223562	GeneID:101885221,Genbank:XM_009306219.3	uncharacterized LOC101885221
LOC101885225	1.97191	1.98364	1.96017	0.988169	-0.0171705	0.97531	1	0	0.0493292	0.0948134	0	0.0754125	0	GeneID:101885225,Genbank:XM_005158976.4	transcription initiation factor TFIID subunit 4-like
LOC101885235	7.65404	6.08251	9.22558	1.51674	0.600974	0.597437	1	0.106498	0.134555	0.244555	0.0934558	0.225395	0.22202	GeneID:101885235,Genbank:XM_005171014.4	transmembrane protease serine 3-like
LOC101885237	0.149794	0	0.299588	Inf	Inf	0.96539	1	0	0	0	0	0	0.01965	GeneID:101885237,Genbank:XM_009298858.3	macrophage mannose receptor 1-like
LOC101885243	0.303517	0.607034	0	0	#NAME?	0.838045	1	0	0	0	0	0	0	GeneID:101885243,Genbank:XM_005164978.4	proline-rich extensin-like protein EPR1
LOC101885244	1.48927	0.833714	2.14483	2.57262	1.36324	0.6042	1	0	0.0154503	0	0	0.0102514	0.0146062	GeneID:101885244,Genbank:XM_009307218.3	uncharacterized LOC101885244
LOC101885252	8.09187	6.10459	10.0791	1.65108	0.723406	0.503947	1	0.0121524	0.0253924	0.0637377	0.0263479	0.0382317	0.100899	GeneID:101885252,Genbank:XM_021474763.1	NACHT, LRR and PYD domains-containing protein 12-like
LOC101885270	91.4056	84.2269	98.5843	1.17046	0.227076	0.808227	1	0.833484	3.04512	5.50412	1.92164	2.2669	3.66392	GeneID:101885270,Genbank:XM_005169913.4	F-BAR and double SH3 domains protein 2-like
LOC101885278	103.515	97.8141	109.216	1.11657	0.15907	0.683059	1	1.07892	0.835449	1.15972	0.646199	0.959119	1.23281	GeneID:101885278,Genbank:XM_021467265.1	pleckstrin homology domain-containing family G member 3-like
LOC101885280	0.327477	0.654953	0	0	#NAME?	0.828084	1	0	0.0115868	0	0	0	0	GeneID:101885280,Genbank:XM_021469227.1	uncharacterized LOC101885280
LOC101885283	7.94665	9.38972	6.50359	0.692629	-0.529846	0.810612	1	0.548794	0.465215	0.292753	0.24013	0.174739	0.623715	GeneID:101885283,Genbank:XM_021469856.1	sodium/hydrogen exchanger 9B2-like
LOC101885296	0	0	0					0	0	0	0	0	0	GeneID:101885296,Genbank:XM_009297210.3	uncharacterized LOC101885296
LOC101885301	0.907816	0.984082	0.83155	0.845001	-0.242975	1	1	0.0108203	0	0.0116238	0.0243552	0	0	GeneID:101885301,Genbank:XM_021475164.1	scavenger receptor cysteine-rich type 1 protein M130-like
LOC101885315	0.357681	0	0.715363	Inf	Inf	0.706354	1	0	0	0	0.0269668	0	0	GeneID:101885315,Genbank:XM_005160102.4	uncharacterized LOC101885315
LOC101885328	14.7304	12.1288	17.332	1.42899	0.514997	0.810074	1	0.0622077	0.148481	0.939148	0.559396	0.0506874	0.374083	GeneID:101885328,Genbank:XM_021478341.1	serine/threonine-protein kinase WNK2-like
LOC101885341	12.4669	11.0022	13.9316	1.26626	0.340577	0.737049	1	0.0677241	0.0918465	0.19394	0.0752211	0.137814	0.140034	GeneID:101885341,Genbank:XM_017351983.2	NACHT and WD repeat domain-containing protein 2-like
LOC101885342	0.149794	0	0.299588	Inf	Inf	0.96539	1	0	0	0	0	0	0.0527995	GeneID:101885342,Genbank:XM_005170804.4	serine/threonine-protein kinase pim-2-like
LOC101885345	0.806496	1.19785	0.415146	0.346577	-1.52875	0.681049	1	0	0.0338331	0.135799	0	0.0336556	0	GeneID:101885345,Genbank:XM_021472568.1	uncharacterized LOC101885345
LOC101885363	54.1386	46.3856	61.8916	1.33428	0.416066	0.648919	1	0.163833	0.949727	1.23101	0.62728	0.795683	0.7669	GeneID:101885363,Genbank:XM_021467491.1	gastrula zinc finger protein XlCGF8.2DB-like
LOC101885373	7.02461	11.0747	2.97449	0.268584	-1.89656	0.197423	1	0.0344839	0.109941	0.579242	0	0.129552	0.0358659	GeneID:101885373,Genbank:XM_021468298.1	potassium/sodium hyperpolarization-activated cyclic nucleotide-gated channel 2-like
LOC101885376	30.8289	33.7519	27.9059	0.826795	-0.274399	0.762298	1	1.82312	2.51533	2.13533	0.117112	3.35551	0.611812	GeneID:101885376,Genbank:XM_005163696.3	gastrula zinc finger protein XlCGF71.1-like
LOC101885386	5.04299	4.73429	5.3517	1.13041	0.176847	1	1	0.0789362	0.217163	0.0860086	0.135214	0.172261	0.127425	GeneID:101885386,Genbank:XM_021477950.1	proline-rich protein 5-like
LOC101885398	1.56937	1.40905	1.72968	1.22755	0.295785	0.852419	1	0.0420911	0.0192335	0	0.0194392	0.0190258	0.0543336	GeneID:101885398,Genbank:XM_017354807.2	uncharacterized LOC101885398
LOC101885400	1.18829	0	2.37658	Inf	Inf	0.174592	1	0	0	0	0.038541	0.114177	0.0358011	GeneID:101885400,Genbank:XM_005173803.4	uncharacterized LOC101885400
LOC101885428	0	0	0					0	0	0	0	0	0	GeneID:101885428,Genbank:XM_017353723.2	uncharacterized LOC101885428
LOC101885430	0.603104	0.607034	0.599175	0.987054	-0.0187991	1	1	0.00589392	0	0.00675935	0	0	0.0131351	GeneID:101885430,Genbank:XM_021467530.1	uncharacterized LOC101885430
LOC101885431	0.813269	1.21076	0.415775	0.3434	-1.54204	0.765535	1	0	0.161518	0	0	0	0	GeneID:101885431,Genbank:XM_009298824.1	probable G-protein coupled receptor 148
LOC101885436	1.23403	0.50789	1.96017	3.85944	1.94839	0.587814	1	0	0.0515774	0.0513127	0	0.152687	0.0490696	GeneID:101885436,Genbank:XM_017358557.2	cannabinoid receptor 2-like
LOC101885443	0	0	0					0	0	0	0	0	0	GeneID:101885443,Genbank:XM_017352563.2	uncharacterized LOC101885443
LOC101885444	27.4191	29.4469	25.3913	0.862273	-0.213784	0.792622	1	0.0624563	0.223477	0.195979	0.0860451	0.104529	0.205537	GeneID:101885444,Genbank:XM_021469443.1	uncharacterized LOC101885444
LOC101885445	1.57571	1.72196	1.42947	0.830141	-0.268572	1	1	0	0.0235589	0.0709495	0	0.0471673	0.0213791	GeneID:101885445,Genbank:XM_009292284.3	uncharacterized LOC101885445
LOC101885450	24.3707	22.4691	26.2723	1.16926	0.225601	0.990689	1	0.149253	1.07961	1.48002	0.369312	0.974027	0.522459	GeneID:101885450,Genbank:XM_005163653.4	gastrula zinc finger protein XlCGF49.1-like
LOC101885454	54.1704	52.2054	56.1354	1.07528	0.104713	0.984481	1	0.214103	1.90931	2.03202	1.24015	0.835566	1.19836	GeneID:101885454,Genbank:XM_005172956.4	arf-GAP with dual PH domain-containing protein 1-like
LOC101885455	5.43857	3.42769	7.44944	2.17331	1.11989	0.361058	1	0.0362757	0.0711127	0.177868	0.129767	0.159222	0.197289	GeneID:101885455,Genbank:XM_017355536.2	protein NLRC3-like
LOC101885464	0	0	0					0	0	0	0	0	0	GeneID:101885464,Genbank:XM_005160395.2	uncharacterized LOC101885464
LOC101885468	0.229985	0.45997	0	0	#NAME?	0.873571	1	0	0	0.0378251	0	0	0	GeneID:101885468,Genbank:XM_009296594.2	uncharacterized LOC101885468
LOC101885470	19.2164	15.5732	22.8595	1.46788	0.553732	0.526256	1	0.173789	0.347177	0.702773	0.276231	0.3459	0.576721	GeneID:101885470,Genbank:XM_021469395.1	gastrula zinc finger protein XlCGF8.2DB-like
LOC101885477	0.415461	0	0.830921	Inf	Inf	0.689896	1	0	0	0	0	0.321815	0	GeneID:101885477,Genbank:XM_005173713.1	sperm acrosome membrane-associated protein 4-like
LOC101885478	21.442	24.3876	18.4964	0.758438	-0.398897	0.695875	1	0.21598	0.36546	0.421841	0.127247	0.0979186	0.38575	GeneID:101885478,Genbank:XM_017352664.2	exostosin-1-like
LOC101885494	0.699929	0.984082	0.415775	0.4225	-1.24298	0.903391	1	0.0620327	0	0.0361082	0.0372817	0	0	GeneID:101885494,Genbank:XM_005171418.4	probable G-protein coupled receptor 148
LOC101885504	0	0	0					0	0	0	0	0	0	GeneID:101885504,Genbank:XM_017352729.2	uncharacterized LOC101885504
LOC101885506	0.680562	0.229985	1.13114	4.91831	2.29816	0.724036	1	0	0	0.0277196	0.0565738	0	0.0264758	GeneID:101885506,Genbank:XM_005169759.3	uncharacterized LOC101885506
LOC101885512	33.8986	28.3394	39.4578	1.39233	0.477504	0.600813	1	0.737987	1.08627	1.78362	1.35422	1.75588	0.697064	GeneID:101885512,Genbank:NM_001328001.1	apoptosis facilitator Bcl-2-like protein 14
LOC101885516	1.06721	1.71865	0.415775	0.241919	-2.0474	0.548343	1	0.043111	0.150176	0	0	0	0	GeneID:101885516,Genbank:XM_009301247.3	uncharacterized LOC101885516
LOC101885520	4.27523	3.9135	4.63696	1.18486	0.244722	0.91386	1	0	0.193571	0.132149	0.13027	0	0.0623961	GeneID:101885520,Genbank:XM_009300598.3	extensin-like
LOC101885539	0.461518	0.50789	0.415146	0.817394	-0.290897	1	1	0	0.0217788	0.0220031	0	0	0	GeneID:101885539,Genbank:XM_021466988.1	uncharacterized LOC101885539
LOC101885543	1.37361	0.785794	1.96143	2.49611	1.31968	0.725427	1	0	0.0885162	0	0.0906234	0	0.0433763	GeneID:101885543,Genbank:XM_021477632.1	mucin-5B-like
LOC101885580	0.188524	0.377049	0	0	#NAME?	1	1	0.0156393	0	0	0	0	0	GeneID:101885580,Genbank:XM_017352591.2	golgin subfamily A member 6-like protein 6
LOC101885582	1.77885	2.54275	1.01495	0.399154	-1.32498	0.572028	1	0.00925837	0.0243489	0.0863208	0.0123545	0	0.0230283	GeneID:101885582,Genbank:XM_005169493.4	uncharacterized LOC101885582
LOC101885583	0	0	0					0	0	0	0	0	0	GeneID:101885583,Genbank:XM_021467860.1	uncharacterized LOC101885583
LOC101885586	13.1636	9.0274	17.2999	1.91638	0.938382	0.388386	1	0.0593229	0.305251	0.28588	0.158246	0.516436	0.280371	GeneID:101885586,Genbank:XM_017354875.2	gastrula zinc finger protein XlCGF26.1-like
LOC101885590	3.38869	4.81721	1.96017	0.40691	-1.29722	0.346201	1	0.0578273	0.242912	0.241223	0	0.12111	0.029987	GeneID:101885590,Genbank:XM_005172366.4	growth/differentiation factor 6-A-like
LOC101885593	5.92426	3.93558	7.91293	2.01061	1.00764	0.456336	1	0.223081	0.313088	0.613622	0.547288	0.840051	0.633039	GeneID:101885593,Genbank:XM_005173016.4	inactive phospholipase D5-like
LOC101885604	31.4259	21.9952	40.8565	1.85752	0.89338	0.207565	1	0.312228	0.574418	0.713249	0.709234	1.11957	0.59967	GeneID:101885604,Genbank:XM_005168015.4	C3a anaphylatoxin chemotactic receptor-like
LOC101885606	11.2189	17.9133	4.52455	0.252581	-1.98518	0.0357926	0.816618	0.509582	0.297245	0.261074	0.13999	0	0.099852	GeneID:101885606,Genbank:XM_009296622.2	transcription factor PU.1-like
LOC101885607	2.26236	3.09526	1.42947	0.461825	-1.11458	0.556094	1	0	0.0946363	0.126825	0	0.031809	0.0307092	GeneID:101885607,Genbank:XM_009292384.2	uncharacterized LOC101885607
LOC101885612	609.692	428.455	790.928	1.846	0.884403	0.54975	1	25.1102	37.2059	28.5394	20.0799	91.4589	13.5488	GeneID:101885612,Genbank:XM_017352940.2	SLC35A4 upstream open reading frame protein-like
LOC101885620	7.98652	8.52612	7.44692	0.873425	-0.195245	0.867698	1	0.0331788	0.0688997	0.137817	0	0.0611582	0.0812158	GeneID:101885620,Genbank:XM_005155857.4	uncharacterized LOC101885620
LOC101885626	2.46629	3.80144	1.13114	0.297555	-1.74877	0.329839	1	0.130923	0.281581	0.276691	0.0603128	0	0.0573721	GeneID:101885626,Genbank:XM_017357889.2	leucine-rich repeat-containing protein 63-like
LOC101885631	1.13232	1.84949	0.415146	0.224465	-2.15544	0.47708	1	0	0.310037	0.0777285	0	0.0766707	0	GeneID:101885631,Genbank:XM_021474754.1	5-hydroxytryptamine receptor 3A-like
LOC101885642	5.71912	7.26413	4.1741	0.574618	-0.799325	0.490861	1	0.0468906	0.173733	0.49156	0	0.0289158	0.165059	GeneID:101885642,Genbank:XM_005158247.4	beta-2 adrenergic receptor-like
LOC101885645	0.32288	0.229985	0.415775	1.80783	0.854262	1	1	0	0	0.029897	0.0313412	0	0	GeneID:101885645,Genbank:XM_021467072.1	uncharacterized LOC101885645
LOC101885651	52.0227	50.5247	53.5207	1.0593	0.0831087	0.98932	1	0.64212	1.61416	1.51428	0.804551	1.5022	0.845569	GeneID:101885651,Genbank:XM_009295817.3	gastrula zinc finger protein XlCGF49.1-like
LOC101885658	2.97229	3.08565	2.85893	0.926527	-0.110096	0.91925	1	0	0.399706	1.4126	0	0.60041	0.809032	GeneID:101885658,Genbank:XM_017355237.1	glutamate receptor ionotropic, kainate 2-like
LOC101885668	14.9131	10.7527	19.0735	1.77384	0.826878	0.607726	1	0.0325536	0.146879	0.18692	0.0378532	0.350857	0.0831274	GeneID:101885668,Genbank:XM_021475543.1	gastrula zinc finger protein XlCGF57.1-like
LOC101885672	0.531849	1.0637	0	0	#NAME?	0.555297	1	0	0.135916	0	0	0	0	GeneID:101885672,Genbank:XM_021478335.1	E3 ubiquitin-protein ligase NEURL3
LOC101885675	3.49048	3.35769	3.62327	1.0791	0.109825	1	1	0.157585	0.201971	0.080981	0.168176	0.163171	0.0397386	GeneID:101885675,Genbank:XM_021479349.1	RNA-binding protein 25-like
LOC101885678	1.24855	1.067	1.4301	1.34029	0.422546	0.990436	1	0.0180509	0	0.0587369	0	0.019762	0.0384216	GeneID:101885678,Genbank:XM_021475815.1	gastrula zinc finger protein XlCGF49.1-like
LOC101885684	5.60574	1.52367	9.68781	6.35821	2.66862	0.0855163	1	0	0.0654766	0.0219537	0.0675642	0.216699	0.12689	GeneID:101885684,Genbank:XM_005158381.4	uncharacterized LOC101885684
LOC101885685	0.138952	0.277905	0	0	#NAME?	1	1	0	0.0313037	0	0	0	0	GeneID:101885685,Genbank:XM_009300617.3	uncharacterized LOC101885685
LOC101885690	2.48714	2.18193	2.79235	1.27976	0.355877	1	1	0.0158411	0.0155184	0.0463872	0.0489225	0.0467437	0.015393	GeneID:101885690,Genbank:XM_009297146.3	platelet glycoprotein Ib alpha chain-like
LOC101885700	0	0	0					0	0	0	0	0	0	GeneID:101885700,Genbank:XM_021475295.1	gastrula zinc finger protein XlCGF7.1-like
LOC101885705	2.46676	3.68682	1.2467	0.33815	-1.56427	0.397621	1	0	0.0152894	0.0152526	0	0.0153265	0	GeneID:101885705,Genbank:XM_009292729.3	uncharacterized LOC101885705
LOC101885706	0.461518	0.50789	0.415146	0.817394	-0.290897	1	1	0	0.055023	0.0551512	0	0.0545839	0	GeneID:101885706,Genbank:XM_005160208.4	CMRF35-like molecule 3
LOC101885707	0	0	0					0	0	0	0	0	0	GeneID:101885707,Genbank:XM_021478093.1	serine/threonine-protein kinase Nek4-like
LOC101885714	1.04764	1.37991	0.715363	0.518412	-0.947829	0.766731	1	0	0	0.0639049	0.0115294	0	0.0107685	GeneID:101885714,Genbank:XM_021472248.1	uncharacterized LOC101885714
LOC101885715	101.265	79.1456	123.384	1.55895	0.640574	0.276833	1	0.278955	0.870603	1.17892	0.770679	0.529609	1.55809	GeneID:101885715,Genbank:XM_017357133.2	inactive ubiquitin carboxyl-terminal hydrolase 53-like
LOC101885717	0.338318	0.377049	0.299588	0.79456	-0.331773	1	1	0.00615762	0	0	0	0	0.00630043	GeneID:101885717,Genbank:XM_005155727.4	uncharacterized LOC101885717
LOC101885725	0	0	0					0	0	0	0	0	0	GeneID:101885725,Genbank:XM_021470080.1	neuronal cell adhesion molecule-like
LOC101885734	1.14481	1.57489	0.714733	0.45383	-1.13978	0.748598	1	0	0.0203386	0.0812979	0	0.020291	0.0204344	GeneID:101885734,Genbank:XM_017355539.2	protein NLRC3-like
LOC101885752	0.418509	0.837019	0	0	#NAME?	0.68189	1	0.0302145	0	0.068234	0	0	0	GeneID:101885752,Genbank:XM_021469878.1	uncharacterized LOC101885752
LOC101885757	137.585	79.1385	196.032	2.47708	1.30864	0.473907	1	1.94859	3.35208	1.90229	1.35491	10.5771	1.57111	GeneID:101885757,Genbank:XM_009299813.3	5-hydroxytryptamine receptor 3A-like
LOC101885765	4.18294	4.8393	3.52658	0.728737	-0.456529	0.813737	1	0	0.185238	0.629366	0	0.09517	0.370061	GeneID:101885765,Genbank:XM_005174591.4	ephrin type-A receptor 7-like
LOC101885775	0	0	0					0	0	0	0	0	0	GeneID:101885775,Genbank:XM_021470233.1	B-cell receptor CD22-like
LOC101885779	0.264786	0.229985	0.299588	1.30264	0.381436	1	1	0	0	0.00992268	0	0	0.00930725	GeneID:101885779,Genbank:XM_017356391.2	mucin-5AC-like
LOC101885785	2.50804	2.87188	2.1442	0.746618	-0.421557	0.846839	1	0.0590432	0.0282323	0.167718	0	0.0280111	0.0862313	GeneID:101885785,Genbank:XM_017358282.2	inactive N-acetylated-alpha-linked acidic dipeptidase-like protein 2
LOC101885790	42.7539	57.323	28.1848	0.491684	-1.0242	0.196107	1	0.132541	1.02091	1.05396	0.100545	0.363297	0.218962	GeneID:101885790,Genbank:XM_021469896.1	protein phosphatase 1 regulatory subunit 12B-like
LOC101885794	0.229985	0.45997	0	0	#NAME?	0.873571	1	0	0	0.0910829	0	0	0	GeneID:101885794,Genbank:XM_005158560.1	zinc finger CCHC domain-containing protein 12-like
LOC101885796	0	0	0					0	0	0	0	0	0	GeneID:101885796,Genbank:XM_021468204.1	uncharacterized LOC101885796
LOC101885800	0.461518	0.50789	0.415146	0.817394	-0.290897	1	1	0	0.0279471	0.0278919	0	0.0279732	0	GeneID:101885800,Genbank:XM_021475561.1	uncharacterized LOC101885800
LOC101885805	4.32194	1.8878	6.75609	3.57881	1.83948	0.33658	1	0	0.0505045	0.206629	0.201441	0	0.687248	GeneID:101885805,Genbank:XM_021477635.1	mucin-2-like
LOC101885815	37.607	22.0028	53.2112	2.41838	1.27404	0.0866287	1	0.465093	3.63063	6.89248	6.20715	3.6078	4.9522	GeneID:101885815,Genbank:XM_005172958.4	ectonucleotide pyrophosphatase/phosphodiesterase family member 2-like
LOC101885828	1.9604	1.47575	2.44505	1.65682	0.728413	0.812599	1	0	0	0	0.0213917	0	0.0201656	GeneID:101885828,Genbank:XM_021469164.1	probable E3 ubiquitin-protein ligase HECTD4
LOC101885829	2.03707	0.984082	3.09005	3.14003	1.65078	0.439569	1	0.00477671	0	0	0	0.00557078	0.00536691	GeneID:101885829,Genbank:XM_021466960.1	uncharacterized LOC101885829
LOC101885830	19.0807	18.3887	19.7726	1.07526	0.104683	0.860725	1	0.31019	0.375821	0.494987	0.414389	0.144811	0.387511	GeneID:101885830,Genbank:XM_017353782.2	uncharacterized LOC101885830
LOC101885831	0.264786	0.229985	0.299588	1.30264	0.381436	1	1	0	0	0.0235677	0	0	0.0222314	GeneID:101885831,Genbank:XM_021469913.1	uncharacterized LOC101885831
LOC101885844	0	0	0					0	0	0	0	0	0	GeneID:101885844,Genbank:XM_009302853.1	uncharacterized LOC101885844
LOC101885849	0.50716	0	1.01432	Inf	Inf	0.516405	1	0	0	0	0	0.0713479	0.139229	GeneID:101885849,Genbank:XM_005162140.1	olfactory receptor 2G3-like
LOC101885857	3.63376	4.63845	2.62908	0.5668	-0.819089	0.664326	1	0.0368242	0.0680481	0.109623	0.0282226	0	0.0804147	GeneID:101885857,Genbank:XM_005172025.4	centrosome-associated protein 350-like
LOC101885860	0.442469	0.884938	0	0	#NAME?	0.670557	1	0.0371345	0	0	0	0	0	GeneID:101885860,Genbank:XM_017358362.2	pheromone-regulated protein PRM7-like
LOC101885863	44.5913	41.1762	48.0065	1.16588	0.221419	0.848004	1	0.50911	1.09465	2.37387	0.85072	0.806334	1.46975	GeneID:101885863,Genbank:XM_005174081.3	ankyrin repeat and SAM domain-containing protein 1A-like
LOC101885864	2.73127	4.33141	1.13114	0.261148	-1.93706	0.277758	1	0	0.0843614	0.139934	0.0588801	0	0.0276002	GeneID:101885864,Genbank:XM_005174125.4	aquaporin-4-like
LOC101885865	70.6637	75.4639	65.8635	0.872781	-0.196308	0.614952	1	0.402184	1.89523	2.76339	0.953114	0.78631	1.35161	GeneID:101885865,Genbank:XM_005174209.3	calcium-independent phospholipase A2-gamma-like
LOC101885866	4.89315	9.78629	0	0	#NAME?	0.0203427	0.585864	1.07451	0.20455	0.508357	0	0	0	GeneID:101885866,Genbank:XM_021466309.1	transmembrane 4 L6 family member 19-like
LOC101885868	1.75784	2.9165	0.599175	0.205443	-2.28319	0.379022	1	0.00660629	0.042042	0.0421003	0	0	0.0159119	GeneID:101885868,Genbank:XM_021478982.1	uncharacterized LOC101885868
LOC101885869	0.114993	0.229985	0	0	#NAME?	1	1	0	0	0.057658	0	0	0	GeneID:101885869,Genbank:XM_005159341.3	endonuclease domain-containing 1 protein-like
LOC101885872	0.718097	0.837019	0.599175	0.715844	-0.482283	1	1	0.0193994	0	0.0325818	0	0	0.0339756	GeneID:101885872,Genbank:XM_017352587.2	golgin subfamily A member 6-like protein 22
LOC101885873	4.54811	3.37647	5.71975	1.69401	0.760439	0.610109	1	0	0.0216601	0.129729	0	0.0863902	0	GeneID:101885873,Genbank:XM_005161503.4	protein NLRC3-like
LOC101885874	2.91218	1.90402	3.92034	2.05898	1.04193	0.687117	1	0.039821	0	0.104358	0	0.164502	0.0204701	GeneID:101885874,Genbank:XM_005169796.4	GTPase IMAP family member 8-like
LOC101885875	1.13583	1.44075	0.830921	0.576729	-0.794034	0.837346	1	0.0651885	0.138332	0.0696485	0	0.0688774	0	GeneID:101885875,Genbank:XM_009297018.3	transcription initiation factor TFIID subunit 8-like
LOC101885876	0	0	0					0	0	0	0	0	0	GeneID:101885876,Genbank:XM_017354025.2	receptor-type tyrosine-protein phosphatase eta-like
LOC101885881	3.44615	2.32569	4.5666	1.96355	0.973466	0.768412	1	0	0	0	0	0.165077	0	GeneID:101885881,Genbank:XM_009307511.3	interferon alpha-inducible protein 27, mitochondrial-like
LOC101885891	0	0	0					0	0	0	0	0	0	GeneID:101885891,Genbank:XM_005167209.4	E3 ubiquitin-protein ligase RBBP6-like
LOC101885893	0.138952	0.277905	0	0	#NAME?	1	1	0	0.0687256	0	0	0	0	GeneID:101885893,Genbank:XM_009293775.3	putative nuclease HARBI1
LOC101885894	10.3189	9.97903	10.6588	1.06812	0.095076	1	1	0.632413	1.55569	2.11161	0.902116	0.822459	1.18131	GeneID:101885894,Genbank:XM_005171081.4	gastrula zinc finger protein XlCGF49.1-like
LOC101885896	1.4682	0.377049	2.55935	6.78784	2.76295	0.256808	1	0	0	0	0	0	0.130866	GeneID:101885896,Genbank:XM_017355249.2	uncharacterized LOC101885896
LOC101885900	8.07618	4.32224	11.8301	2.73703	1.45261	0.369345	1	0.0405064	0.305828	0.0871623	0.0451434	0.612946	0.342027	GeneID:101885900,Genbank:XM_009292397.3	C-type lectin domain family 4 member A-like
LOC101885916	0.753464	0.377049	1.12988	2.99664	1.58335	0.718313	1	0	0	0	0	0	0	GeneID:101885916,Genbank:XM_017356226.2	FYN-binding protein-like
LOC101885920	20.8904	19.1568	22.624	1.18099	0.239998	0.848325	1	0.0845867	0.445304	0.437984	0.102793	0.298522	0.292079	GeneID:101885920,Genbank:XM_021475691.1	gastrula zinc finger protein XlCGF57.1-like
LOC101885921	10.0724	15.5769	4.56786	0.293245	-1.76982	0.0438227	0.908172	0.257814	0.527633	0.211638	0	0.105389	0	GeneID:101885921,Genbank:XM_005165959.4	uncharacterized LOC101885921
LOC101885930	1.34082	0.837019	1.84461	2.20379	1.13999	0.725519	1	0	0	0	0	0.0517427	0	GeneID:101885930,Genbank:XM_021466970.1	zinc finger BED domain-containing protein 4-like
LOC101885935	17.2181	16.7449	17.6912	1.05652	0.0793135	1	1	0.0478124	0.521167	0.51328	0.25861	0.175493	0.436073	GeneID:101885935,Genbank:XM_005172722.4	collagen alpha-1(XXVI) chain-like
LOC101885938	32.6379	27.6137	37.6622	1.3639	0.447734	0.808274	1	0.589589	0.860328	1.20476	0.195227	1.30735	0.367038	GeneID:101885938,Genbank:XM_005173774.4	neoverrucotoxin subunit alpha-like
LOC101885949	0	0	0					0	0	0	0	0	0	GeneID:101885949,Genbank:XM_021475665.1	uncharacterized LOC101885949
LOC101885950	5.33591	7.87822	2.79361	0.354599	-1.49574	0.217273	1	0.100043	0.119565	0.0520401	0.0701869	0	0.0133334	GeneID:101885950,Genbank:XM_005164361.4	uncharacterized LOC101885950
LOC101885962	0	0	0					0	0	0	0	0	0	GeneID:101885962,Genbank:XM_021478094.1	serine/threonine-protein kinase Nek1-like
LOC101885966	0.229985	0.45997	0	0	#NAME?	0.873571	1	0	0	0.080358	0	0	0	GeneID:101885966,Genbank:XM_005162476.4	C2 calcium-dependent domain-containing protein 4C-like
LOC101885977	25.2416	15.6812	34.8021	2.21935	1.15014	0.183292	1	0.159775	1.57913	1.68233	2.48004	1.17461	1.49291	GeneID:101885977,Genbank:XM_005173918.4	Rap guanine nucleotide exchange factor (GEF) 6-like
LOC101885979	1.42747	1.30991	1.54503	1.17949	0.238167	1	1	0	0.0521388	0	0	0	0	GeneID:101885979,Genbank:XM_021469866.1	desmocollin-2-like
LOC101885985	25.0545	12.9254	37.1836	2.87678	1.52446	0.300201	1	0.222241	0.771712	0.675542	0.581531	2.12562	0.598521	GeneID:101885985,Genbank:XM_021476697.1	gastrula zinc finger protein XlCGF7.1
LOC101885990	0.968678	0.50789	1.42947	2.81452	1.49289	0.72809	1	0	0	0.0312679	0	0.062473	0.0600169	GeneID:101885990,Genbank:XM_017354312.1	interleukin-17 receptor A-like
LOC101885996	96.6751	90.9953	102.355	1.12484	0.169717	0.860711	1	1.30368	1.92184	2.0112	1.71455	1.60239	1.22369	GeneID:101885996,Genbank:XM_005165008.4	gastrula zinc finger protein XlCGF26.1-like
LOC101885998	48.6671	63.6178	33.7163	0.529982	-0.915985	0.432191	1	0.0554879	0.445721	1.46811	0.178418	0.0853744	0.505059	GeneID:101885998,Genbank:XM_005165381.4	neuronal tyrosine-phosphorylated phosphoinositide-3-kinase adapter 1
LOC101886000	1.16572	0.785794	1.54565	1.967	0.975994	0.86863	1	0	0.0559761	0	0.0283053	0.0559283	0.0261922	GeneID:101886000,Genbank:XM_021469602.1	uncharacterized LOC101886000
LOC101886004	67.551	68.4088	66.6932	0.974921	-0.0366421	0.934796	1	0.892733	0.912203	1.28363	0.815721	0.299351	1.09451	GeneID:101886004,Genbank:XM_017351547.2	mucin-17-like
LOC101886015	53.5805	41.3396	65.8214	1.59221	0.671034	0.234438	1	1.53685	1.39301	1.89474	2.29747	1.28089	2.54008	GeneID:101886015,Genbank:XM_021481083.1	protein diaphanous homolog 1-like
LOC101886021	3.60799	4.47261	2.74338	0.613372	-0.705165	0.762251	1	0.0437395	0.0295984	0.0589224	0	0.0591784	0.014681	GeneID:101886021,Genbank:XM_017355521.1	NACHT, LRR and PYD domains-containing protein 12-like
LOC101886030	146.719	127.889	165.549	1.29447	0.372363	0.638087	1	0.485481	2.80806	5.46985	2.08143	2.44313	3.81102	GeneID:101886030,Genbank:XM_005164936.4	copine-8
LOC101886033	284.199	316.607	251.792	0.795281	-0.330463	0.441004	1	9.67907	28.3841	35.783	19.7068	8.16949	15.775	GeneID:101886033,Genbank:XM_005173840.4	vegetative cell wall protein gp1-like
LOC101886044	0.114993	0.229985	0	0	#NAME?	1	1	0	0	0	0	0	0	GeneID:101886044,Genbank:XM_021480415.1	uncharacterized LOC101886044
LOC101886047	31.3685	31.9005	30.8365	0.966648	-0.048937	0.892385	1	0.261081	0.524638	0.817459	0.185634	0.481567	0.469351	GeneID:101886047,Genbank:XM_005171082.4	gastrula zinc finger protein XlCGF57.1-like
LOC101886064	1.51022	0.229985	2.79046	12.1332	3.60089	0.386569	1	0	0	0	0	0	0	GeneID:101886064,Genbank:XM_009291759.3	uncharacterized LOC101886064
LOC101886070	0	0	0					0	0	0	0	0	0	GeneID:101886070,Genbank:XM_005169226.4	keratin-associated protein 4-8-like
LOC101886073	3.51163	3.81766	3.20561	0.839679	-0.252089	0.883476	1	0.135079	0.196499	0.117511	0	0.271121	0.0379092	GeneID:101886073,Genbank:XM_005164085.4	scavenger receptor cysteine-rich type 1 protein M130-like
LOC101886077	0.722026	1.44405	0	0	#NAME?	0.424085	1	0	0	0.169299	0	0	0	GeneID:101886077,Genbank:XM_009301025.2	transcription initiation factor TFIID subunit 4-like
LOC101886086	33.8604	39.995	27.7258	0.693232	-0.52859	0.433147	1	0.139427	0.39617	0.56241	0.166049	0.0994586	0.320031	GeneID:101886086,Genbank:XM_021467308.1	uncharacterized LOC101886086
LOC101886091	4.6353	7.19487	2.07573	0.288501	-1.79335	0.171722	1	0.209888	0.0590624	0	0	0	0	GeneID:101886091,Genbank:XM_017352851.2	syncollin
LOC101886098	54.7692	42.4151	67.1232	1.58253	0.662233	0.327165	1	0.365227	0.714162	0.68653	0.807363	0.93338	0.503669	GeneID:101886098,Genbank:XM_021479930.1	Fc receptor-like protein 5
LOC101886102	0.592263	0.884938	0.299588	0.338541	-1.5626	0.921535	1	0	0	0.0154653	0	0	0.014898	GeneID:101886102,Genbank:XM_017355982.2	uncharacterized LOC101886102
LOC101886104	7.17578	6.96745	7.38411	1.0598	0.0837951	1	1	0.0666142	0.0861357	0.191449	0.112838	0	0.107785	GeneID:101886104,Genbank:XM_021469868.1	protein sel-1 homolog 3-like
LOC101886116	5.90109	3.01564	8.78653	2.91365	1.54283	0.548932	1	0.0103623	0.0192899	0.0259674	0	0.114279	0.0186664	GeneID:101886116,Genbank:XM_021476537.1	uncharacterized LOC101886116
LOC101886133	22.4897	25.6013	19.3781	0.75692	-0.401788	0.515111	1	0.418189	1.06103	0.749437	0.347542	0.607558	0.332986	GeneID:101886133,Genbank:XM_017358112.2	caspase-3-like
LOC101886147	8.60895	15.7884	1.42947	0.0905388	-3.46532	0.00267934	0.151264	0.213476	0.233418	0.324804	0	0.0470844	0.0449378	GeneID:101886147,Genbank:XM_021478497.1	ribonuclease inhibitor-like
LOC101886149	10.4746	11.3693	9.57981	0.842603	-0.247075	0.734884	1	0.123532	0.400331	0.312838	0.348129	0.0419265	0.139406	GeneID:101886149,Genbank:XM_005168285.4	parathyroid hormone-related protein
LOC101886156	0.852868	1.70574	0	0	#NAME?	0.305954	1	0	0.0187705	0.0473262	0	0	0	GeneID:101886156,Genbank:XM_017352227.2	sterile alpha motif domain-containing protein 9-like
LOC101886158	2.23653	0.96786	3.5052	3.62159	1.85662	0.514436	1	0	0.00855668	0.0256869	0	0.0254935	0	GeneID:101886158,Genbank:XM_021479709.1	uncharacterized LOC101886158
LOC101886164	1.19971	1.98364	0.415775	0.209602	-2.25427	0.416597	1	0	0.233171	0.309825	0.0804088	0	0	GeneID:101886164,Genbank:XM_005174084.4	protein sel-1 homolog 3-like
LOC101886167	64.6869	68.9425	60.4313	0.876547	-0.190097	0.623833	1	0.161446	0.429362	0.6429	0.145444	0.357013	0.222773	GeneID:101886167,Genbank:XM_021475429.1	gastrula zinc finger protein XlCGF8.2DB-like
LOC101886186	0	0	0					0	0	0	0	0	0	GeneID:101886186,Genbank:XM_021475769.1	uncharacterized LOC101886186
LOC101886187	21.3446	16.5086	26.1807	1.58588	0.665286	0.481763	1	0.183205	0.686177	0.725871	0.475885	1.05568	0.684346	GeneID:101886187,Genbank:XM_017354713.2	zinc finger protein 525-like
LOC101886196	12.9481	16.8986	8.99761	0.532448	-0.909287	0.256248	1	0.118625	0.277489	0.492602	0.164988	0.0698493	0.122137	GeneID:101886196,Genbank:XM_005168454.3	voltage-dependent calcium channel beta subunit-associated regulatory protein-like
LOC101886205	4.54382	0.45997	8.62766	18.757	4.22936	0.010045	0.372839	0	0	0	0.0571147	0.0555923	0.158725	GeneID:101886205,Genbank:XM_009301388.3	uncharacterized LOC101886205
LOC101886216	0	0	0					0	0	0	0	0	0	GeneID:101886216,Genbank:XM_005172056.4	interleukin-2 receptor subunit beta-like
LOC101886224	6.19274	3.80805	8.57743	2.25245	1.17149	0.301038	1	0.00712266	0	0.015758	0.00184147	0.0177855	0.0212589	GeneID:101886224,Genbank:XM_009295733.3	uncharacterized LOC101886224
LOC101886227	0.207888	0	0.415775	Inf	Inf	0.965526	1	0	0	0	0	0	0	GeneID:101886227,Genbank:XM_021466562.1	ovostatin
LOC101886239	2.49152	2.65481	2.32823	0.876984	-0.189378	1	1	0.0641468	0.075592	0.0502501	0	0.0254959	0.0964165	GeneID:101886239,Genbank:XM_009303735.3	coiled-coil domain-containing protein 74B-like
LOC101886252	7.71822	6.09468	9.34177	1.53277	0.616146	0.680841	1	0	0.317771	0.287758	0.110663	0.263452	0.206837	GeneID:101886252,Genbank:XM_021478511.1	interleukin-17 receptor B-like
LOC101886255	32.7592	48.1431	17.3753	0.360909	-1.47029	0.0644591	1	2.1565	1.52264	0.996845	0.577112	0.409806	0.473942	GeneID:101886255,Genbank:XM_005171084.4	alanine aminotransferase 2-like
LOC101886256	4.15222	4.43055	3.87388	0.874356	-0.193707	0.870858	1	0	0.0131266	0.0917859	0.0068307	0.0196148	0.038639	GeneID:101886256,Genbank:XM_005163702.4	uncharacterized LOC101886256
LOC101886260	596.595	573.374	619.817	1.081	0.112366	0.909168	1	5.58347	12.8976	13.0874	10.2576	9.00967	8.32742	GeneID:101886260,Genbank:XM_021467055.1	pituitary tumor-transforming gene 1 protein-interacting protein-like
LOC101886261	1.65808	2.90102	0.415146	0.143103	-2.80487	0.299295	1	0.142042	0.0417105	0.0825086	0	0.0415468	0	GeneID:101886261,Genbank:XM_021470564.1	periphilin-1-like
LOC101886266	254.617	223.48	285.753	1.27865	0.354626	0.424664	1	3.33298	2.34251	2.97789	2.47492	2.50663	4.18158	GeneID:101886266,Genbank:XM_005161400.4	collagen alpha-1(XXIII) chain-like
LOC101886275	3.30235	1.8528	4.75189	2.56471	1.3588	0.46923	1	0.0178049	0.0433026	0.0216814	0.0444051	0.172733	0.0209092	GeneID:101886275,Genbank:XM_017355465.2	uncharacterized LOC101886275
LOC101886280	4.82232	5.19171	4.45293	0.857702	-0.221452	0.941929	1	0.538144	0.101778	0.100899	0.208879	0.204898	0.0972539	GeneID:101886280,Genbank:XM_021479085.1	potassium voltage-gated channel subfamily E member 1-like
LOC101886286	17.9178	18.0764	17.7591	0.982443	-0.0255543	0.889401	1	0.02705	0.410269	1.08113	0.18893	0.312079	0.585073	GeneID:101886286,Genbank:XM_005169497.4	PH and SEC7 domain-containing protein 1-like
LOC101886291	0	0	0					0	0	0	0	0	0	GeneID:101886291,Genbank:XM_021475674.1	uncharacterized LOC101886291
LOC101886340	126.721	84.0124	169.429	2.01672	1.01201	0.187213	1	1.84607	11.3992	8.72008	15.696	6.74327	10.556	GeneID:101886340,Genbank:XM_005174576.4	anoctamin-1-like
LOC101886356	1.85873	3.00272	0.714733	0.238028	-2.0708	0.332599	1	0.026637	0.0642354	0.255197	0	0.0322457	0.0302239	GeneID:101886356,Genbank:XM_017358276.2	uncharacterized LOC101886356
LOC101886358	55.558	72.7571	38.3589	0.527219	-0.923526	0.159633	1	0.649606	0.524806	1.25585	0.288841	0.117367	0.615217	GeneID:101886358,Genbank:XM_021480410.1	cadherin-18
LOC101886363	50.7072	46.1752	55.2392	1.1963	0.258575	0.810697	1	0.202832	0.804784	1.2883	0.327825	0.839622	0.734121	GeneID:101886363,Genbank:XM_017355355.2	gastrula zinc finger protein XlCGF57.1-like
LOC101886366	24.6494	17.9014	31.3973	1.7539	0.810568	0.372075	1	0.155349	0.481121	0.781012	0.356576	0.779257	0.484347	GeneID:101886366,Genbank:XM_021470077.1	fibronectin type III domain-containing protein 7-like
LOC101886370	0.114993	0.229985	0	0	#NAME?	1	1	0	0	0.0958177	0	0	0	GeneID:101886370,Genbank:XM_021471906.1	5-hydroxytryptamine receptor 3A-like
LOC101886383	178.7	150.547	206.853	1.37401	0.458391	0.376917	1	0.983807	0.664863	1.28101	1.20083	0.649149	1.26559	GeneID:101886383,Genbank:XM_021478797.1	GRIP and coiled-coil domain-containing protein 2
LOC101886384	2.87833	2.13401	3.62264	1.69758	0.763477	0.797343	1	0.0271851	0	0.0766374	0.0470304	0.060954	0.0149458	GeneID:101886384,Genbank:XM_009293032.2	deleted in malignant brain tumors 1 protein-like
LOC101886386	98.4422	98.5133	98.371	0.998556	-0.00208503	0.864199	1	0.0549033	0.218936	0.258814	0.0551128	0.230854	0.0966488	GeneID:101886386,Genbank:XM_021475345.1	uncharacterized LOC101886386
LOC101886389	77.7332	60.2652	95.2012	1.5797	0.659654	0.539712	1	0.501745	0.870005	1.68128	0.58785	2.22668	0.686626	GeneID:101886389,Genbank:XM_005169731.4	otolin-1-like
LOC101886393	178.089	156.884	199.295	1.27033	0.345202	0.497404	1	0.661317	0.735326	1.52273	0.81746	0.675029	1.47492	GeneID:101886393,Genbank:XM_005172136.4	mitogen-activated protein kinase kinase kinase 11-like
LOC101886404	7.55637	1.61951	13.4932	8.33168	3.05861	0.0539365	1	0	0.0999556	0.0199584	0.102946	0.19982	0.0786283	GeneID:101886404,Genbank:XM_017357184.1	protein translocase subunit SecA-like
LOC101886407	0.47727	0.654953	0.299588	0.457418	-1.12841	1	1	0.0167864	0	0	0	0	0.019037	GeneID:101886407,Genbank:XM_021475617.1	uncharacterized LOC101886407
LOC101886419	25.0859	19.4841	30.6876	1.57501	0.655359	0.393667	1	0.745763	0.906711	0.956415	1.30746	1.22479	0.947889	GeneID:101886419,Genbank:XM_017355831.2	uncharacterized LOC101886419
LOC101886422	141.432	141.898	140.966	0.993429	-0.00951163	0.914079	1	0.377264	1.81949	2.25632	0.649396	1.06006	1.77179	GeneID:101886422,Genbank:XM_017358603.2	A disintegrin and metalloproteinase with thrombospondin motifs 14-like
LOC101886427	3.93294	5.72168	2.1442	0.37475	-1.416	0.344307	1	0.0737107	0.0736758	0.133117	0	0.0438245	0.0425702	GeneID:101886427,Genbank:XM_021478461.1	uncharacterized LOC101886427
LOC101886429	74.1857	52.7508	95.6205	1.81268	0.858127	0.145044	1	0.245228	0.5153	0.858019	0.870469	0.321975	1.14655	GeneID:101886429,Genbank:XM_017351740.2	afadin-like
LOC101886435	16.6287	21.105	12.1524	0.575805	-0.796348	0.369796	1	0.0349343	0.365701	0.672829	0.0349597	0.184924	0.282746	GeneID:101886435,Genbank:XM_009297027.3	inactive dipeptidyl peptidase 10-like
LOC101886442	210.45	242.201	178.699	0.737813	-0.438674	0.422881	1	0.861098	1.94322	2.84965	0.442761	1.1231	1.62648	GeneID:101886442,Genbank:XM_005172959.4	uncharacterized LOC101886442
LOC101886447	584.397	565.27	603.524	1.06767	0.0944709	0.657427	1	15.0013	8.63362	10.8895	9.66804	6.85958	18.9923	GeneID:101886447,Genbank:XM_017352386.1	ectonucleotide pyrophosphatase/phosphodiesterase family member 2-like
LOC101886453	0.702659	0.689956	0.715363	1.03682	0.0521713	1	1	0	0	0	0	0	0.0372833	GeneID:101886453,Genbank:XM_005168225.1	paraneoplastic antigen Ma1 homolog
LOC101886459	0.605381	1.21076	0	0	#NAME?	0.5245	1	0	0	0	0	0	0	GeneID:101886459,Genbank:XM_021471863.1	CD209 antigen-like protein C
LOC101886478	0	0	0					0	0	0	0	0	0	GeneID:101886478,Genbank:XM_017355793.2	uncharacterized LOC101886478
LOC101886482	118.993	114.924	123.062	1.07081	0.0987062	0.954845	1	0.203148	1.20294	1.74853	0.436788	0.771896	1.27364	GeneID:101886482,Genbank:XM_021468594.1	T-lymphoma invasion and metastasis-inducing protein 2-like
LOC101886486	1.49784	0.919941	2.07573	2.25637	1.17401	0.883503	1	0	0	0.0676171	0	0.0839802	0	GeneID:101886486,Genbank:XM_021478462.1	uncharacterized LOC101886486
LOC101886494	2.65029	2.62568	2.6749	1.01875	0.0267984	0.956782	1	0	0	0.0576132	0	0	0.0370875	GeneID:101886494,Genbank:XM_021475626.1	zinc finger protein 271-like
LOC101886500	1.72366	1.7861	1.66121	0.930079	-0.104575	1	1	0.0638777	0.0190338	0	0.0196393	0.0567438	0	GeneID:101886500,Genbank:XM_021467870.1	uncharacterized LOC101886500
LOC101886501	0.188524	0.377049	0	0	#NAME?	1	1	0	0	0	0	0	0	GeneID:101886501,Genbank:XM_017353353.1	uncharacterized LOC101886501
LOC101886504	4.51997	5.05051	3.98944	0.789909	-0.340241	0.801622	1	0.0185356	0.0372162	0.0746035	0.00761658	0.0368778	0.0355249	GeneID:101886504,Genbank:XM_017351557.2	uncharacterized LOC101886504
LOC101886519	10.5228	10.0181	11.0275	1.10076	0.1385	0.913257	1	0.130781	0.202536	0.419356	0.216979	0.0445323	0.320836	GeneID:101886519,Genbank:XM_005157064.4	coiled-coil domain-containing protein 177-like
LOC101886521	0.565254	0	1.13051	Inf	Inf	0.499825	1	0	0	0	0.0308476	0.0301835	0.0286755	GeneID:101886521,Genbank:XM_017351434.2	serine/threonine-protein kinase pim-2-like
LOC101886526	10.1987	5.59084	14.8065	2.64835	1.40509	0.221014	1	0.115182	0.0775321	0.0782452	0.0397694	0.345221	0.188299	GeneID:101886526,Genbank:XM_009302049.3	gastrula zinc finger protein XlCGF57.1-like
LOC101886528	0.188524	0.377049	0	0	#NAME?	1	1	0.113604	0	0	0	0	0	GeneID:101886528,Genbank:XM_021470232.1	coiled-coil domain-containing protein 106-like
LOC101886535	2.51335	1.8211	3.20561	1.76026	0.815787	0.765959	1	0.0858786	0	0.10676	0	0.140084	0.0340882	GeneID:101886535,Genbank:XM_005156483.4	Kv channel-interacting protein 2-like
LOC101886537	5.0217	7.78238	2.26102	0.29053	-1.78324	0.17242	1	0.387155	0.420414	0.208826	0	0	0.102826	GeneID:101886537,Genbank:XM_021476567.1	C-type lectin domain family 4 member K-like
LOC101886546	76.2523	67.9942	84.5104	1.2429	0.313716	0.798124	1	0.539783	0.971162	1.05421	0.319276	1.56046	0.561402	GeneID:101886546,Genbank:XM_005171085.4	gastrula zinc finger protein XlCGF8.2DB-like
LOC101886547	0.737711	0.229985	1.24544	5.41529	2.43704	0.719499	1	0	0	0.0359897	0	0.0742916	0	GeneID:101886547,Genbank:XM_009302076.3	G-protein coupled receptor 4-like
LOC101886557	0.207573	0	0.415146	Inf	Inf	0.965525	1	0	0	0	0	0	0	GeneID:101886557,Genbank:XM_005168601.1	paraneoplastic antigen Ma1 homolog
LOC101886558	1.26864	1.70574	0.83155	0.487503	-1.03652	0.654956	1	0	0.0130184	0.0325977	0.0135184	0	0	GeneID:101886558,Genbank:XM_005168784.3	uncharacterized LOC101886558
LOC101886560	6.283	9.70518	2.86082	0.294773	-1.76233	0.126406	1	0.124097	0.204777	0.299979	0.04296	0.0203683	0.0812336	GeneID:101886560,Genbank:XM_021478067.1	sodium/potassium/calcium exchanger 3-like
LOC101886565	0	0	0					0	0	0	0	0	0	GeneID:101886565,Genbank:XM_017351631.2	serine/threonine-protein kinase pim-3-like
LOC101886572	0.368937	0.737875	0	0	#NAME?	0.707666	1	0	0	0	0	0	0	GeneID:101886572,Genbank:XM_017351103.2	protein FAM13A-like
LOC101886601	0.48393	0.96786	0	0	#NAME?	0.578297	1	0	0	0.0514073	0	0	0	GeneID:101886601,Genbank:XM_021475660.1	uncharacterized LOC101886601
LOC101886608	38.9572	34.099	43.8154	1.28495	0.361707	0.600732	1	0.424144	1.032	0.98445	0.961695	0.633037	0.890416	GeneID:101886608,Genbank:XM_005159018.4	kelch repeat and BTB domain-containing protein 13-like
LOC101886609	0.188524	0.377049	0	0	#NAME?	1	1	0	0	0	0	0	0	GeneID:101886609,Genbank:XM_021475646.1	PWWP domain-containing protein MUM1L1-like
LOC101886616	4.46257	7.01206	1.91308	0.272828	-1.87394	0.211726	1	0.0335527	0.094426	0.0773331	0	0.00851837	0.0405298	GeneID:101886616,Genbank:XM_021469553.1	uncharacterized LOC101886616
LOC101886621	18.6332	20.2253	17.0412	0.842568	-0.247135	0.829802	1	0.330134	0.553691	0.699618	0.147946	0.461442	0.596887	GeneID:101886621,Genbank:XM_021472604.1	endonuclease G, mitochondrial-like
LOC101886628	0.188524	0.377049	0	0	#NAME?	1	1	0.0718329	0	0	0	0	0	GeneID:101886628,Genbank:XM_017353251.2	persephin-like
LOC101886642	45.5122	69.4104	21.6141	0.311396	-1.68318	0.0159666	0.507631	0.266483	0.417393	1.20332	0.116978	0.130962	0.171324	GeneID:101886642,Genbank:XM_009305219.3	iporin-like
LOC101886645	0.492041	0.984082	0	0	#NAME?	0.649107	1	0.0282003	0	0.0167936	0	0	0	GeneID:101886645,Genbank:XM_017351143.2	epithelial chloride channel protein-like
LOC101886648	6.49558	3.09856	9.8926	3.19264	1.67475	0.13874	1	0.0205848	0.0932712	0.117147	0.0719765	0.16094	0.336205	GeneID:101886648,Genbank:XM_005165679.4	protein FAM111A-like
LOC101886660	0.830921	0	1.66184	Inf	Inf	0.340559	1	0	0	0	0	0.055076	0	GeneID:101886660,Genbank:XM_005169188.4	uncharacterized LOC101886660
LOC101886663	0	0	0					0	0	0	0	0	0	GeneID:101886663,Genbank:XM_021472101.1	uncharacterized LOC101886663
LOC101886664	0	0	0					0	0	0	0	0	0	GeneID:101886664,Genbank:XM_009298848.2	GTPase IMAP family member 4-like
LOC101886665	5.32649	6.06373	4.58925	0.756836	-0.401947	0.886415	1	0.411486	0.277105	0.331442	0.115876	0.219519	0.377323	GeneID:101886665,Genbank:XM_021468516.1	growth/differentiation factor 15
LOC101886669	0	0	0					0	0	0	0	0	0	GeneID:101886669,Genbank:XM_009301872.3	uncharacterized LOC101886669
LOC101886672	0	0	0					0	0	0	0	0	0	GeneID:101886672,Genbank:XM_005166644.4	calphotin-like
LOC101886679	0.34684	0.277905	0.415775	1.49611	0.581214	1	1	0	0	0	0	0	0	GeneID:101886679,Genbank:XM_009296080.3	uncharacterized LOC101886679
LOC101886682	0	0	0					0	0	0	0	0	0	GeneID:101886682,Genbank:XM_005170525.2	granzyme-like protein 1
LOC101886684	386.115	433.338	338.893	0.782052	-0.354663	0.530979	1	0.616028	8.61112	12.3846	4.36251	2.18614	4.80166	GeneID:101886684,Genbank:XM_021470361.1	glycogen debranching enzyme-like
LOC101886687	2.54575	4.37677	0.714733	0.163301	-2.61439	0.189181	1	0.0571376	0.0676755	0.101664	0	0.0167975	0.0162722	GeneID:101886687,Genbank:XM_005172372.4	uncharacterized LOC101886687
LOC101886695	0.277905	0.555809	0	0	#NAME?	0.849506	1	0	0.0207056	0	0	0	0	GeneID:101886695,Genbank:XM_021477696.1	poly [ADP-ribose] polymerase 14-like
LOC101886700	1.25661	2.21362	0.299588	0.135338	-2.88536	0.367215	1	0	0.0194007	0.0388863	0	0	0.0062938	GeneID:101886700,Genbank:XM_021478464.1	uncharacterized LOC101886700
LOC101886712	24.4501	25.4221	23.4781	0.923531	-0.114768	0.803243	1	0.0860676	0.191159	0.353292	0.0231525	0.256168	0.0871823	GeneID:101886712,Genbank:XM_021475452.1	gastrula zinc finger protein XlCGF57.1-like
LOC101886719	0.207573	0	0.415146	Inf	Inf	0.965525	1	0	0	0	0	0.0339734	0	GeneID:101886719,Genbank:XM_009302261.2	uncharacterized LOC101886719
LOC101886741	3.34717	1.80488	4.88946	2.70903	1.43777	0.35505	1	0.0672787	0.0798364	0.159664	0.244082	0.238144	0.604298	GeneID:101886741,Genbank:XM_009292536.2	uncharacterized LOC101886741
LOC101886743	92.6665	93.0908	92.2421	0.990883	-0.0132136	0.963706	1	0.543037	0.812973	1.18241	0.227008	0.786645	1.09328	GeneID:101886743,Genbank:XM_017353231.2	uncharacterized LOC101886743
LOC101886754	0.449381	0	0.898763	Inf	Inf	0.535238	1	0	0	0	0	0	0.0510295	GeneID:101886754,Genbank:XM_021478452.1	uncharacterized LOC101886754
LOC101886755	2.98226	1.72196	4.24257	2.46381	1.30089	0.343051	1	0.023676	0.0142645	0.0424529	0.0294665	0.0141989	0.136665	GeneID:101886755,Genbank:XM_017351411.2	serine/threonine-protein kinase pim-2-like
LOC101886756	0.149794	0	0.299588	Inf	Inf	0.96539	1	0	0	0	0	0	0.0251896	GeneID:101886756,Genbank:XM_005158583.4	uncharacterized LOC101886756
LOC101886761	0	0	0					0	0	0	0	0	0	GeneID:101886761,Genbank:XM_005168572.2	uncharacterized LOC101886761
LOC101886777	0	0	0					0	0	0	0	0	0	GeneID:101886777,Genbank:XM_005159934.1	predicted GPI-anchored protein 23
LOC101886778	4.24494	7.17534	1.31454	0.183202	-2.44849	0.11902	1	0.22597	0.419882	0.250288	0.0432624	0	0.122047	GeneID:101886778,Genbank:XM_005161314.4	uncharacterized LOC101886778
LOC101886779	3.62657	4.21018	3.04296	0.722763	-0.468406	0.813184	1	0	0.137037	0.16141	0	0.113883	0.133568	GeneID:101886779,Genbank:XM_021467274.1	protein NLRC3-like
LOC101886784	6.05151	11.8034	0.299588	0.0253814	-5.30009	0.000991081	0.0686175	0.0187259	0.0909006	0.149216	0	0	0.00637239	GeneID:101886784,Genbank:XM_005166250.4	uncharacterized LOC101886784
LOC101886796	2.57734	4.02481	1.12988	0.280729	-1.83275	0.41058	1	0	0.813673	0.0679247	0	0.133512	0.0646246	GeneID:101886796,Genbank:XM_021469657.1	uncharacterized LOC101886796
LOC101886803	0	0	0					0	0	0	0	0	0	GeneID:101886803,Genbank:XM_021475680.1	putative nuclease HARBI1
LOC101886820	0.207888	0	0.415775	Inf	Inf	0.965526	1	0	0	0	0.024007	0	0	GeneID:101886820,Genbank:XM_021475555.1	uncharacterized LOC101886820
LOC101886821	7.01343	7.01206	7.0148	1.00039	0.000563164	0.973406	1	0.0756656	0.187288	0.15377	0.12291	0.11853	0.0660516	GeneID:101886821,Genbank:XM_009306675.3	uncharacterized LOC101886821
LOC101886833	0.415146	0	0.830292	Inf	Inf	0.689979	1	0	0	0	0	0.14577	0	GeneID:101886833,Genbank:XM_021476352.1	C-X-C motif chemokine 11-like
LOC101886834	3.71436	3.62267	3.80604	1.05062	0.0712362	1	1	0.042252	0.077291	0.155861	0.0526668	0.128328	0.0489699	GeneID:101886834,Genbank:XM_005165680.4	protein FAM111A-like
LOC101886835	2.01571	4.03142	0	0	#NAME?	0.0498382	0.964341	0.0233958	0.0585041	0.0887081	0	0	0	GeneID:101886835,Genbank:XM_005157229.4	uncharacterized LOC101886835
LOC101886838	7.22099	7.35997	7.08201	0.962234	-0.0555409	0.912859	1	0.0474182	0.0986897	0.0986823	0.0341046	0.0656001	0.0819365	GeneID:101886838,Genbank:XM_021475326.1	protein NLRC3-like
LOC101886861	0	0	0					0	0	0	0	0	0	GeneID:101886861,Genbank:XM_009303561.3	uncharacterized LOC101886861
LOC101886864	6.62476	7.18121	6.06832	0.845027	-0.24293	0.767027	1	0.10303	0.254232	0.542846	0.224888	0.182258	0.179716	GeneID:101886864,Genbank:XM_009296077.3	uncharacterized LOC101886864
LOC101886875	0	0	0					0	0	0	0	0	0	GeneID:101886875,Genbank:XM_009299099.3	von Willebrand factor A domain-containing protein 7-like
LOC101886876	16.7984	11.2159	22.3809	1.99546	0.996721	0.248534	1	0.219459	0.353134	0.795609	0.718605	0.445115	0.765735	GeneID:101886876,Genbank:XM_009301243.3	(E3-independent) E2 ubiquitin-conjugating enzyme-like
LOC101886880	17.1285	15.9849	18.2722	1.14309	0.192937	0.697548	1	0.39743	0.0510216	0.13813	0.196152	0.203711	0.244126	GeneID:101886880,Genbank:XM_009306927.3	cell wall integrity and stress response component 4-like
LOC101886882	17.0084	19.6053	14.4115	0.735079	-0.444028	0.596021	1	0.0693043	0.116621	0.194473	0.00665566	0.108477	0.0993655	GeneID:101886882,Genbank:XM_017355499.2	uncharacterized LOC101886882
LOC101886884	425.043	333.218	516.868	1.55114	0.633328	0.344473	1	5.76525	10.5751	9.80895	13.9549	4.9072	10.3632	GeneID:101886884,Genbank:XM_017354160.2	anoctamin-1-like
LOC101886888	0	0	0					0	0	0	0	0	0	GeneID:101886888,Genbank:XM_021475632.1	uncharacterized LOC101886888
LOC101886891	28.5863	22.8679	34.3046	1.50012	0.585076	0.419999	1	0.388847	0.382301	0.577944	0.406683	0.78237	0.337872	GeneID:101886891,Genbank:XM_021470273.1	ADP-ribosyl cyclase/cyclic ADP-ribose hydrolase 1-like
LOC101886896	0.496319	0.277905	0.714733	2.57187	1.36282	0.920562	1	0	0.00653237	0	0	0.00652567	0.00639662	GeneID:101886896,Genbank:XM_005172605.4	uncharacterized LOC101886896
LOC101886897	0	0	0					0	0	0	0	0	0	GeneID:101886897,Genbank:XM_005155824.1	zinc finger BED domain-containing protein 1-like
LOC101886901	11.3685	3.29355	19.4435	5.90351	2.56157	0.0485421	0.950682	0.0349712	0.100785	0.0814556	0.103478	0.485847	0.173346	GeneID:101886901,Genbank:XM_021476394.1	protein FAM111A-like
LOC101886910	1.9207	0.932858	2.90854	3.11788	1.64057	0.492014	1	0.144625	0.313496	0	0.637038	0.472397	0	GeneID:101886910,Genbank:XM_005168604.4	cystatin-A5-like
LOC101886918	2.7039	3.03186	2.37595	0.783659	-0.351703	0.900221	1	0.11244	0.0904391	0.0903563	0.0312168	0.121984	0	GeneID:101886918,Genbank:XM_005157038.4	5-hydroxytryptamine receptor 1D-like
LOC101886929	58.7219	55.8668	61.5769	1.10221	0.140398	0.99288	1	0.318923	2.9834	2.99968	1.67334	1.86728	1.53982	GeneID:101886929,Genbank:XM_005169548.4	oocyte zinc finger protein XlCOF19-like
LOC101886954	0	0	0					0	0	0	0	0	0	GeneID:101886954,Genbank:XM_021475383.1	uncharacterized LOC101886954
LOC101886963	14.8446	21.2241	8.46502	0.39884	-1.32612	0.103337	1	0.217766	0.240752	0.429448	0.0278873	0.107955	0.18183	GeneID:101886963,Genbank:XM_005166748.4	mucin-2-like
LOC101886966	5.27882	5.5997	4.95793	0.885392	-0.175612	1	1	0.0312626	0.137555	0.102977	0.0353852	0	0.117188	GeneID:101886966,Genbank:XM_021475320.1	NLR family CARD domain-containing protein 3-like
LOC101886973	0.207573	0	0.415146	Inf	Inf	0.965525	1	0	0	0	0	0.12143	0	GeneID:101886973,Genbank:XM_009296460.2	CD276 antigen homolog
LOC101886975	0.149794	0	0.299588	Inf	Inf	0.96539	1	0	0	0	0	0	0.0125799	GeneID:101886975,Genbank:XM_005171021.4	uncharacterized LOC101886975
LOC101887000	10.562	10.8363	10.2876	0.949364	-0.0749669	0.930288	1	0.0493151	0.0493168	0.0814474	0.0283856	0.0491929	0.0214478	GeneID:101887000,Genbank:XM_021466524.1	IgGFc-binding protein-like
LOC101887003	19.8715	17.5499	22.1931	1.26457	0.338652	0.52617	1	1.36721	0.62948	0.286059	0.833013	0.977572	0.909579	GeneID:101887003,Genbank:XM_005166608.4	B-cadherin-like
LOC101887009	2.53031	3.09856	1.96206	0.633216	-0.659231	0.658844	1	0	0.0977947	0.16933	0.0505922	0.0243622	0.0234345	GeneID:101887009,Genbank:XM_009297118.3	uncharacterized LOC101887009
LOC101887011	22.223	14.8663	29.5798	1.98973	0.99257	0.260707	1	0.054605	1.1498	1.51472	1.47771	0.968261	1.02049	GeneID:101887011,Genbank:XM_005172183.4	cell migration-inducing and hyaluronan-binding protein-like
LOC101887017	74.5032	83.8118	65.1946	0.777868	-0.362402	0.526304	1	0.411399	1.04015	1.04115	0.177102	0.671918	0.644818	GeneID:101887017,Genbank:XM_021478457.1	leiomodin-1-like
LOC101887027	25.141	21.1437	29.1382	1.3781	0.462681	0.688655	1	0.166571	0.808887	1.11227	0.590607	0.975345	0.621138	GeneID:101887027,Genbank:XM_005170370.4	gastrula zinc finger protein XlCGF17.1-like
LOC101887036	21.0825	19.3079	22.857	1.18382	0.243444	0.793208	1	0.267943	0.488229	0.585057	0.205312	0.472016	0.384888	GeneID:101887036,Genbank:XM_009300496.3	gastrula zinc finger protein XlCGF8.2DB-like
LOC101887042	2.70977	0	5.41954	Inf	Inf	0.0110471	0.400196	0	0	0	0.0369696	0.108043	0.121595	GeneID:101887042,Genbank:XM_005158465.4	myb-related transcription factor, partner of profilin-like
LOC101887046	9.06897	9.55737	8.58058	0.897797	-0.155539	0.814412	1	0	0.350976	0.601408	0.164279	0.191514	0.334015	GeneID:101887046,Genbank:XM_005159757.4	potassium voltage-gated channel subfamily KQT member 4
LOC101887065	6.96741	8.39783	5.53698	0.659335	-0.600917	0.474492	1	0.0304568	0.254241	0.692373	0.165869	0.126551	0.156433	GeneID:101887065,Genbank:XM_009291782.3	WSC domain-containing protein 1-like
LOC101887068	0	0	0					0	0	0	0	0	0	GeneID:101887068,Genbank:XM_021466328.1	uncharacterized LOC101887068
LOC101887079	0.679932	0.229985	1.12988	4.91283	2.29656	0.724088	1	0	0	0.00675278	0	0.0134079	0.00656497	GeneID:101887079,Genbank:XM_017353667.2	uncharacterized LOC101887079
LOC101887081	10.8766	11.2314	10.5219	0.936826	-0.0941464	0.746593	1	0.0912069	0.320725	0.91497	0.403031	0.323253	0	GeneID:101887081,Genbank:XM_005163663.4	atypical chemokine receptor 2-like
LOC101887095	0	0	0					0	0	0	0	0	0	GeneID:101887095,Genbank:XM_021478472.1	adhesion G protein-coupled receptor F5-like
LOC101887100	36.1749	53.3893	18.9606	0.355138	-1.49355	0.288067	1	0.0204022	0.22129	0.830949	0.0793757	0.0456214	0.143987	GeneID:101887100,Genbank:XM_005168430.4	uncharacterized LOC101887100
LOC101887104	23.2523	0	46.5046	Inf	Inf	0.00202303	0.122821	0	0	0	0.731526	2.84306	0.728647	GeneID:101887104,Genbank:XM_017352416.2	uncharacterized LOC101887104
LOC101887111	10.2327	5.72424	14.7412	2.57522	1.3647	0.229404	1	0.0426296	0.278705	0.732677	0.435351	0.934345	0.402318	GeneID:101887111,Genbank:XM_005172934.4	inhibin beta B chain-like
LOC101887114	8.80228	12.5317	5.07286	0.404802	-1.30471	0.203223	1	0.156751	0.390573	1.07347	0.077085	0.10631	0.250768	GeneID:101887114,Genbank:XM_005173848.3	homer protein homolog 1-like
LOC101887115	0	0	0					0	0	0	0	0	0	GeneID:101887115,Genbank:XM_017352920.2	putative protein TPRXL
LOC101887118	1.26487	0.984082	1.54565	1.57066	0.651367	0.872164	1	0	0	0	0	0	0	GeneID:101887118,Genbank:XM_021469112.1	polyadenylate-binding protein 2-like
LOC101887122	4.08012	6.91292	1.24733	0.180434	-2.47046	0.071569	1	0.106926	0.301071	0.177691	0.0774	0	0	GeneID:101887122,Genbank:XM_005159020.4	gastrula zinc finger protein XlCGF8.2DB-like
LOC101887144	0.253945	0.50789	0	0	#NAME?	0.861077	1	0	0.0266147	0.0265438	0	0	0	GeneID:101887144,Genbank:XM_021468532.1	uncharacterized LOC101887144
LOC101887148	11.1179	9.91895	12.3169	1.24175	0.312379	0.832628	1	0.0294614	0.14229	0.240046	0.0896998	0.196901	0.169824	GeneID:101887148,Genbank:XM_005162362.4	hormonally up-regulated neu tumor-associated kinase homolog A-like
LOC101887156	1.60303	1.47575	1.73031	1.1725	0.229585	1	1	0.0233076	0.0230542	0	0	0	0	GeneID:101887156,Genbank:XM_017352908.2	probable E3 ubiquitin-protein ligase HECTD4
LOC101887157	0.598923	1.19785	0	0	#NAME?	0.471489	1	0	0.0201518	0.0817599	0	0	0	GeneID:101887157,Genbank:XM_005158303.4	tyrosyl-DNA phosphodiesterase 2-like
LOC101887189	4.99373	4.98306	5.00439	1.00428	0.00616326	0.984142	1	0	0.493184	0.771809	0.0740154	0.288455	0.415017	GeneID:101887189,Genbank:XM_021470767.1	uncharacterized LOC101887189
LOC103908610	0	0	0					0	0	0	0	0	0	GeneID:103908610,Genbank:XM_009293617.3	uncharacterized LOC103908610
LOC103908612	45.2244	52.2677	38.181	0.730489	-0.453065	0.362511	1	0.439617	1.87222	1.71617	0.353283	0.89107	0.536742	GeneID:103908612,Genbank:XM_005160957.4	gastrula zinc finger protein XlCGF49.1-like
LOC103908614	0.555809	1.11162	0	0	#NAME?	0.546502	1	0.0125839	0.0642653	0	0	0	0	GeneID:103908614,Genbank:XM_017356851.2	protein NLRC3-like
LOC103908620	12.0906	19.5229	4.65835	0.23861	-2.06728	0.0385524	0.848273	3.0808	4.7861	1.73421	0.350245	0	0.997812	GeneID:103908620,Genbank:XM_009298909.2	CD59A glycoprotein-like
LOC103908633	2.9894	0.277905	5.70089	20.5138	4.35853	0.0373021	0.837668	0	0	0	0.018841	0.0724018	0.0178478	GeneID:103908633,Genbank:XM_001922981.7	uncharacterized LOC103908633
LOC103908636	54.2549	91.2965	17.2133	0.188543	-2.40704	0.000138326	0.0149882	0.370483	0.698722	1.41652	0.0963119	0.0424753	0.150364	GeneID:103908636,Genbank:XM_021477369.1	protocadherin Fat 3-like
LOC103908642	2.13907	3.07978	1.19835	0.389102	-1.36178	0.675648	1	0.0863817	0.248312	0.0827753	0	0	0.102783	GeneID:103908642,Genbank:XM_021466475.1	myelin-associated glycoprotein-like
LOC103908645	0	0	0					0	0	0	0	0	0	GeneID:103908645,Genbank:XM_005171433.4	uncharacterized LOC103908645
LOC103908666	30.1307	22.2932	37.9681	1.70312	0.768184	0.407995	1	0.0794601	0.550872	1.69964	0.51885	1.07835	0.956055	GeneID:103908666,Genbank:XM_005163752.4	zinc finger protein 83-like
LOC103908668	111.446	130.302	92.5888	0.710568	-0.492955	0.388482	1	0.42011	1.77218	3.23087	0.793759	0.685806	1.31442	GeneID:103908668,Genbank:XM_005172471.4	proline-rich transmembrane protein 3-like
LOC103908669	30.2893	35.5077	25.0709	0.706071	-0.502114	0.446454	1	0.286539	0.393597	0.662574	0.1289	0.311813	0.374061	GeneID:103908669,Genbank:XM_021469549.1	uncharacterized LOC103908669
LOC103908672	2.75091	3.53975	1.96206	0.554293	-0.85128	0.637772	1	0.131605	0.146675	0.147664	0.113203	0.0365499	0.0358804	GeneID:103908672,Genbank:XM_009292078.3	uncharacterized LOC103908672
LOC103908680	2.86479	2.52397	3.20561	1.27006	0.344901	0.917398	1	0.0834571	0.0313282	0.0630038	0.0311664	0.217963	0.0278454	GeneID:103908680,Genbank:XM_021470762.1	histone H4
LOC103908683	2.91762	5.12051	0.714733	0.139582	-2.84081	0.186215	1	0	0.0319203	0.148923	0	0.0106806	0.0103783	GeneID:103908683,Genbank:XM_021478009.1	uncharacterized LOC103908683
LOC103908684	157.452	120.083	194.82	1.62237	0.698104	0.266074	1	1.74219	3.94878	3.15985	3.55763	4.31538	3.10018	GeneID:103908684,Genbank:XM_021470407.1	putative protein MSS51 homolog, mitochondrial
LOC103908692	11.6485	2.6069	20.6902	7.93671	2.98854	0.0168851	0.525766	0.0326685	0	0	0.157999	0.647858	0.371606	GeneID:103908692,Genbank:XM_021477734.1	B-cell receptor CD22-like
LOC103908709	0.622719	0	1.24544	Inf	Inf	0.518766	1	0	0	0	0	0	0	GeneID:103908709,Genbank:XM_021469043.1	C-type mannose receptor 2-like
LOC103908713	0	0	0					0	0	0	0	0	0	GeneID:103908713,Genbank:XM_021477092.1	vicilin-like seed storage protein At2g18540
LOC103908715	3.0046	6.0092	0	0	#NAME?	0.0139631	0.468213	0.0264306	0.0757699	0.0217892	0	0	0	GeneID:103908715,Genbank:XM_021475296.1	verrucotoxin subunit beta-like
LOC103908723	0	0	0					0	0	0	0	0	0	GeneID:103908723,Genbank:XM_021474802.1	immunoglobulin lambda-1 light chain
LOC103908726	0	0	0					0	0	0	0	0	0	GeneID:103908726,Genbank:XM_017358150.2	serine/threonine-protein kinase pim-3-like
LOC103908739	105.874	134.918	76.8295	0.569453	-0.812352	0.401547	1	0.0750312	0.759539	2.03786	0.305392	0.242563	0.662363	GeneID:103908739,Genbank:XM_021481305.1	uncharacterized LOC103908739
LOC103908740	0	0	0					0	0	0	0	0	0	GeneID:103908740,Genbank:XM_009305913.3	E3 ubiquitin-protein ligase RBBP6-like
LOC103908762	6.6902	4.98636	8.39403	1.6834	0.751375	0.595217	1	0.00650495	0.0370282	0.103707	0.0152965	0.0813793	0.0716513	GeneID:103908762,Genbank:XM_017359060.2	uncharacterized LOC103908762
LOC103908772	0.574963	1.14993	0	0	#NAME?	0.494263	1	0	0	0.0696956	0	0	0	GeneID:103908772,Genbank:XM_021481284.1	zinc transporter ZIP8-like
LOC103908802	1.18846	2.37691	0	0	#NAME?	0.205467	1	0.0175362	0.0129398	0.0194537	0	0	0	GeneID:103908802,Genbank:XM_021466318.1	uncharacterized LOC103908802
LOC103908824	3.84194	3.09526	4.58862	1.48247	0.568	0.749762	1	0	0.0880467	0.0589418	0	0.117281	0.113951	GeneID:103908824,Genbank:XM_021466337.1	uncharacterized LOC103908824
LOC103908848	1.29854	2.18193	0.415146	0.190266	-2.39391	0.396279	1	0.0592022	0.033548	0.165862	0	0.0333423	0	GeneID:103908848,Genbank:XM_009291775.3	GTPase IMAP family member 4-like
LOC103908849	2.09929	1.52367	2.6749	1.75557	0.811938	0.817616	1	0	0.121598	0	0	0.244576	0.0616852	GeneID:103908849,Genbank:XM_021466563.1	uncharacterized LOC103908849
LOC103908853	0.794925	0.45997	1.12988	2.45642	1.29656	0.889801	1	0	0	0.0405698	0	0	0	GeneID:103908853,Genbank:XM_021466466.1	sialic acid-binding Ig-like lectin 14
LOC103908855	0.507475	0	1.01495	Inf	Inf	0.516309	1	0	0	0	0.0481364	0	0.0907191	GeneID:103908855,Genbank:XM_017351106.2	serine/threonine-protein kinase pim-2-like
LOC103908877	1.60375	0	3.2075	Inf	Inf	0.0879603	1	0	0	0	0.0995171	0.12809	0	GeneID:103908877,Genbank:XM_021466499.1	zinc finger protein 239-like
LOC103908881	0	0	0					0	0	0	0	0	0	GeneID:103908881,Genbank:XM_021466538.1	T-lymphocyte activation antigen CD80-like
LOC103908890	2.30185	1.21407	3.38964	2.79197	1.48128	0.430448	1	0.0276215	0	0.0351699	0	0.103619	0.0494893	GeneID:103908890,Genbank:XM_021476708.1	uncharacterized LOC103908890
LOC103908923	0.492041	0.984082	0	0	#NAME?	0.649107	1	0.184401	0	0.106467	0	0	0	GeneID:103908923,Genbank:XM_009292272.2	serine/threonine-protein kinase 31-like
LOC103908925	0.188524	0.377049	0	0	#NAME?	1	1	0.00973039	0	0	0	0	0	GeneID:103908925,Genbank:XM_017351488.2	uncharacterized LOC103908925
LOC103908930	0.967697	0.689956	1.24544	1.8051	0.852077	1	1	0	0	0.199243	0	0.0672496	0	GeneID:103908930,Genbank:XM_017351421.2	trypsin-2-like
LOC103908936	5.06217	6.54878	3.57555	0.545988	-0.87306	0.523798	1	0.113429	0.603672	0.201481	0.151482	0.100362	0.141237	GeneID:103908936,Genbank:XM_009292376.3	uncharacterized LOC103908936
LOC103908954	0.207573	0	0.415146	Inf	Inf	0.965525	1	0	0	0	0	0	0	GeneID:103908954,Genbank:XM_009292547.3	serine/threonine-protein kinase pim-2-like
LOC103908963	2.44087	1.72196	3.15978	1.83499	0.875775	0.617722	1	0.012343	0.00618857	0.012281	0.0129595	0.0124366	0.0304707	GeneID:103908963,Genbank:XM_021466777.1	uncharacterized LOC103908963
LOC103908970	0.114993	0.229985	0	0	#NAME?	1	1	0	0	0.0280426	0	0	0	GeneID:103908970,Genbank:XM_017351429.2	uncharacterized LOC103908970
LOC103908981	0	0	0					0	0	0	0	0	0	GeneID:103908981,Genbank:XM_009292635.3	tumor suppressor candidate 5 homolog
LOC103908992	0.472359	0.229985	0.714733	3.10774	1.63586	0.919714	1	0	0	0	0	0	0	GeneID:103908992,Genbank:XM_009292737.3	serine/threonine-protein kinase pim-2-like
LOC103908994	0.253945	0.50789	0	0	#NAME?	0.861077	1	0	0.040766	0.0809125	0	0	0	GeneID:103908994,Genbank:XM_017351436.2	uncharacterized LOC103908994
LOC103909000	5.44474	7.68323	3.20624	0.417303	-1.26083	0.275198	1	0.148694	0.164739	0.103029	0.0213342	0.0818556	0	GeneID:103909000,Genbank:XM_021467063.1	serine/threonine-protein kinase pim-2-like
LOC103909001	0.43854	0.277905	0.599175	2.15605	1.10839	0.91844	1	0	0	0	0	0	0	GeneID:103909001,Genbank:XM_021467527.1	ER membrane protein complex subunit 7-like
LOC103909012	0.808043	0.785794	0.830292	1.05663	0.0794666	1	1	0	0.0563916	0.0565518	0	0.0560921	0	GeneID:103909012,Genbank:XM_021467542.1	protein NLRC3-like
LOC103909016	0	0	0					0	0	0	0	0	0	GeneID:103909016,Genbank:XM_021467298.1	uncharacterized LOC103909016
LOC103909050	0.765349	1.11492	0.415775	0.372918	-1.42307	0.775978	1	0.046348	0.0510845	0.101868	0.0527132	0	0	GeneID:103909050,Genbank:XM_009293162.3	endonuclease domain-containing 1 protein
LOC103909069	0.188524	0.377049	0	0	#NAME?	1	1	0	0	0	0	0	0	GeneID:103909069,Genbank:XM_009293237.3	lysine-specific demethylase 5B-B-like
LOC103909073	0.718977	0.607034	0.830921	1.36882	0.452935	1	1	0.0584372	0	0	0.064933	0.0619047	0	GeneID:103909073,Genbank:XM_021475891.1	serine/threonine-protein kinase pim-1-like
LOC103909118	35.6071	26.7637	44.4504	1.66085	0.731918	0.263189	1	0.327503	0.887748	1.14212	0.734466	0.664145	1.36736	GeneID:103909118,Genbank:XM_009293415.3	prostaglandin D2 receptor 2-like
LOC103909155	18.6201	29.3047	7.93557	0.270796	-1.88472	0.0225919	0.624357	0.336043	0.468907	0.593468	0.119822	0.0147447	0.193049	GeneID:103909155,Genbank:XM_021478006.1	uncharacterized LOC103909155
LOC103909158	0.492041	0.984082	0	0	#NAME?	0.649107	1	0.0606635	0	0.0378358	0	0	0	GeneID:103909158,Genbank:XM_009293689.2	extracellular calcium-sensing receptor-like
LOC103909194	0.737875	1.47575	0	0	#NAME?	0.375577	1	0	0	0.266894	0	0	0	GeneID:103909194,Genbank:XM_009293987.3	uncharacterized LOC103909194
LOC103909203	0	0	0					0	0	0	0	0	0	GeneID:103909203,Genbank:XM_021468278.1	uncharacterized LOC103909203
LOC103909204	0	0	0					0	0	0	0	0	0	GeneID:103909204,Genbank:XM_017352388.2	uncharacterized LOC103909204
LOC103909212	0.418509	0.837019	0	0	#NAME?	0.68189	1	0	0	0.00760998	0	0	0	GeneID:103909212,Genbank:XM_021468296.1	zinc finger CCHC domain-containing protein 12-like
LOC103909231	0	0	0					0	0	0	0	0	0	GeneID:103909231,Genbank:XM_021468319.1	serine/threonine-protein kinase pim-2-like
LOC103909234	0	0	0					0	0	0	0	0	0	GeneID:103909234,Genbank:XM_021468218.1	serine/threonine-protein kinase pim-2-like
LOC103909249	0	0	0					0	0	0	0	0	0	GeneID:103909249,Genbank:XM_017354637.1	GTPase IMAP family member 2-like
LOC103909278	3.13455	3.40891	2.86019	0.839034	-0.253199	1	1	0.123323	0.0908698	0.060668	0.0619013	0.0605135	0.11648	GeneID:103909278,Genbank:XM_021468190.1	formin-like
LOC103909284	155.229	186.888	123.57	0.661199	-0.596844	0.446838	1	0.864726	0.663558	2.15361	0.264373	0.492502	1.29266	GeneID:103909284,Genbank:XM_021477317.1	nuclear factor 1 X-type
LOC103909294	3.46966	4.03142	2.90791	0.721311	-0.471306	0.66329	1	0.0441446	0.118777	0.166727	0.0739643	0.09462	0	GeneID:103909294,Genbank:XM_009294573.3	piggyBac transposable element-derived protein 4-like
LOC103909306	27.8274	24.6072	31.0476	1.26173	0.335402	0.655372	1	0.122145	0.309493	0.50328	0.251538	0.202995	0.446703	GeneID:103909306,Genbank:XM_009294616.3	uncharacterized LOC103909306
LOC103909339	0.754097	1.50819	0	0	#NAME?	0.551533	1	0.0794129	0	0	0	0	0	GeneID:103909339,Genbank:XM_021468538.1	vicilin-like seed storage protein At2g18540
LOC103909384	191.362	209.141	173.584	0.829984	-0.268844	0.62455	1	2.44945	3.3905	7.83194	3.36961	1.01434	4.28962	GeneID:103909384,Genbank:XM_009295061.3	ral guanine nucleotide dissociation stimulator-like
LOC103909385	3.11942	3.86227	2.37658	0.615331	-0.700565	0.677837	1	0.194878	0.557714	0.0693446	0.144477	0.208863	0.0683422	GeneID:103909385,Genbank:XM_009295063.3	liver-expressed antimicrobial peptide 2-like
LOC103909389	0	0	0					0	0	0	0	0	0	GeneID:103909389,Genbank:XM_009295070.2	adhesion G protein-coupled receptor E3-like
LOC103909390	0	0	0					0	0	0	0	0	0	GeneID:103909390,Genbank:XM_021477545.1	adhesion G protein-coupled receptor E3-like
LOC103909394	56.0284	52.4729	59.5839	1.13552	0.183351	1	1	0.801199	1.85037	2.97135	0.725556	2.86522	0.679576	GeneID:103909394,Genbank:XM_017352949.2	gastrula zinc finger protein XlCGF8.2DB
LOC103909395	0.299588	0	0.599175	Inf	Inf	0.725796	1	0	0	0	0	0	0.0580862	GeneID:103909395,Genbank:XM_021478063.1	adhesion G protein-coupled receptor E3-like
LOC103909406	70.5352	61.9348	79.1357	1.27773	0.353579	0.737804	1	0.449856	4.40011	6.76377	3.84875	2.57952	4.32084	GeneID:103909406,Genbank:XM_021469200.1	collagen type IV alpha-3-binding protein-like
LOC103909414	9.54835	14.922	4.17473	0.279771	-1.83768	0.0713289	1	0.158342	0.438078	0.1997	0.0822035	0.0198241	0.136013	GeneID:103909414,Genbank:XM_021468971.1	serine protease HTRA2, mitochondrial-like
LOC103909416	0.344978	0.689956	0	0	#NAME?	0.721404	1	0	0	0	0	0	0	GeneID:103909416,Genbank:XM_021478041.1	B-cell receptor CD22-like
LOC103909419	1.09679	1.0637	1.12988	1.06222	0.0870788	1	1	0	0	0	0	0.0281059	0	GeneID:103909419,Genbank:XM_009295156.3	sialoadhesin-like
LOC103909420	2.07684	0.277905	3.87577	13.9464	3.80182	0.0939356	1	0	0.191914	0.0637818	0.197808	0.0634022	0.439383	GeneID:103909420,Genbank:XM_017355907.2	uncharacterized LOC103909420
LOC103909421	0	0	0					0	0	0	0	0	0	GeneID:103909421,Genbank:XM_017352941.2	titin homolog
LOC103909430	13.0482	17.1209	8.9756	0.524249	-0.931676	0.278706	1	0.480034	0.528302	0.311341	0.193073	0.248596	0.15094	GeneID:103909430,Genbank:XM_009295238.3	uncharacterized LOC103909430
LOC103909439	1.52541	0.607034	2.44379	4.02579	2.00927	0.385326	1	0.0182055	0	0.0196356	0	0.0390729	0.0769103	GeneID:103909439,Genbank:XM_009295311.2	B-cell receptor CD22-like
LOC103909442	0	0	0					0	0	0	0	0	0	GeneID:103909442,Genbank:XM_021478154.1	sialic acid-binding Ig-like lectin 14
LOC103909460	0	0	0					0	0	0	0	0	0	GeneID:103909460,Genbank:XM_009295453.2	sialic acid-binding Ig-like lectin 5
LOC103909461	0	0	0					0	0	0	0	0.0350608	0	GeneID:103909461,Genbank:XM_021478165.1	sialoadhesin-like
LOC103909463	1.69453	2.14362	1.24544	0.580997	-0.783396	0.77633	1	0.0899768	0.107239	0	0	0.158919	0	GeneID:103909463,Genbank:XM_021475895.1	B-cell receptor CD22-like
LOC103909470	0.782536	1.14993	0.415146	0.36102	-1.46985	0.687651	1	0	0.0224451	0	0	0.0223992	0	GeneID:103909470,Genbank:XM_021469121.1	probable E3 ubiquitin-protein ligase HECTD4
LOC103909472	1.67745	2.52397	0.830921	0.329211	-1.60291	0.526507	1	0.0291408	0	0.0144514	0	0	0	GeneID:103909472,Genbank:XM_021469135.1	uncharacterized LOC103909472
LOC103909475	1.63349	1.72196	1.54503	0.897249	-0.156419	1	1	0.0201781	0.0113519	0.0341632	0	0.0339864	0.011091	GeneID:103909475,Genbank:XM_021469209.1	uncharacterized LOC103909475
LOC103909477	0	0	0					0	0	0	0	0	0	GeneID:103909477,Genbank:XM_009295610.2	uncharacterized LOC103909477
LOC103909480	2.34141	1.52367	3.15915	2.07338	1.05199	0.617199	1	0	0.0532	0.0531837	0.0182719	0.0528675	0.0849867	GeneID:103909480,Genbank:XM_021469222.1	uncharacterized LOC103909480
LOC103909481	8.92	11.2705	6.56954	0.582899	-0.778682	0.513013	1	0.099015	0.0726411	0.326786	0	0.0484846	0.176804	GeneID:103909481,Genbank:XM_021469221.1	uncharacterized LOC103909481
LOC103909484	0	0	0					0	0	0	0	0	0	GeneID:103909484,Genbank:XM_021478188.1	uncharacterized LOC103909484
LOC103909492	0.396097	0.377049	0.415146	1.10104	0.138868	1	1	0	0	0	0	0.107392	0	GeneID:103909492,Genbank:XM_009295707.2	synaptotagmin-1-like
LOC103909498	0	0	0					0	0	0	0	0	0	GeneID:103909498,Genbank:XM_021478205.1	gamma-glutamyltranspeptidase 1-like
LOC103909505	36.5713	35.7008	37.4418	1.04877	0.0686931	0.991109	1	0.428053	2.00122	1.87341	0.961341	0.950296	1.26738	GeneID:103909505,Genbank:XM_017353378.2	gastrula zinc finger protein XlCGF52.1-like
LOC103909508	17.8717	17.9843	17.7591	0.987474	-0.0181857	0.936283	1	0.114089	0.572051	0.996491	0.139576	0.373808	0.604737	GeneID:103909508,Genbank:XM_021469409.1	gastrula zinc finger protein XlCGF8.2DB-like
LOC103909509	80.1611	75.75	84.5721	1.11646	0.158935	0.839218	1	0.363296	0.71941	0.9006	0.526845	0.567546	0.582421	GeneID:103909509,Genbank:XM_021469405.1	zinc finger protein 239-like
LOC103909511	33.3513	43.3368	23.3658	0.539168	-0.891194	0.173905	1	0.443614	0.728584	1.44096	0.224822	0.237981	0.611169	GeneID:103909511,Genbank:XM_021469419.1	gastrula zinc finger protein XlCGF7.1-like
LOC103909512	0.149794	0	0.299588	Inf	Inf	0.96539	1	0	0	0	0	0	0	GeneID:103909512,Genbank:XM_017353379.2	zinc finger protein 239-like
LOC103909513	11.6294	12.9021	10.3567	0.802713	-0.317044	0.62815	1	0.172795	0.72564	1.23557	0.329087	0.586241	0.494082	GeneID:103909513,Genbank:XM_009295886.3	gastrula zinc finger protein XlCGF7.1-like
LOC103909516	0.738655	0.229985	1.24733	5.4235	2.43922	0.719427	1	0	0	0.0265712	0.0541431	0	0	GeneID:103909516,Genbank:XM_009295905.3	uncharacterized LOC103909516
LOC103909517	0.114993	0.229985	0	0	#NAME?	1	1	0	0	0	0	0	0.172519	GeneID:103909517,Genbank:XM_021469521.1	uncharacterized LOC103909517
LOC103909533	66.8157	54.3432	79.2882	1.45903	0.545005	0.320555	1	1.52158	1.45109	0.904696	1.22329	1.93307	1.41759	GeneID:103909533,Genbank:XM_017357167.2	zinc finger protein 501-like
LOC103909535	0.253945	0.50789	0	0	#NAME?	0.861077	1	0	0.0369616	0.03746	0	0	0	GeneID:103909535,Genbank:XM_009296034.3	SLAM family member 6-like
LOC103909536	0	0	0					0	0	0	0.0910635	0	0.0879989	GeneID:103909536,Genbank:XM_017353221.1	uncharacterized LOC103909536
LOC103909541	0	0	0					0	0	0	0	0.0298856	0.027717	GeneID:103909541,Genbank:XM_021469556.1	natural killer cell receptor 2B4-like
LOC103909543	2.368	2.36069	2.37532	1.0062	0.00891248	0.998187	1	0.0340028	0.113461	0.0744111	0	0.190742	0.0359972	GeneID:103909543,Genbank:XM_009296078.3	uncharacterized LOC103909543
LOC103909545	9.78365	7.78238	11.7849	1.51431	0.59866	0.480748	1	0.163004	0.410672	0.23094	0	0.456175	0.496029	GeneID:103909545,Genbank:XM_021469450.1	uncharacterized LOC103909545
LOC103909548	4.46007	2.32238	6.59776	2.84095	1.50637	0.274346	1	0.0373128	0.33027	0	0.190822	0.332639	0.177803	GeneID:103909548,Genbank:XM_017353283.2	transmembrane and immunoglobulin domain-containing protein 1-like
LOC103909578	19.0079	26.0939	11.9219	0.456883	-1.1301	0.346677	1	0	0.239389	0.619874	0.0351919	0.0942512	0.157212	GeneID:103909578,Genbank:XM_017353448.2	protein phosphatase 1 regulatory subunit 29
LOC103909601	44.2039	35.5918	52.8161	1.48394	0.569433	0.462744	1	1.01398	1.32814	1.41666	0.551191	2.18246	1.31678	GeneID:103909601,Genbank:XM_009296413.3	platelet-derived growth factor subunit A
LOC103909640	0.138952	0.277905	0	0	#NAME?	1	1	0	0	0	0	0	0	GeneID:103909640,Genbank:XM_021469468.1	5-hydroxytryptamine receptor 3A-like
LOC103909641	0	0	0					0	0	0	0	0	0	GeneID:103909641,Genbank:XM_021469462.1	5-hydroxytryptamine receptor 3A-like
LOC103909649	70.8805	42.4287	99.3323	2.34116	1.22722	0.0446272	0.913355	1.47141	3.8367	4.47884	5.5911	3.60633	8.45512	GeneID:103909649,Genbank:XM_009296573.3	utrophin-like
LOC103909653	29.8805	28.6198	31.1411	1.0881	0.121807	0.920622	1	0.394246	0.799623	1.24447	0.556454	0.659886	0.843753	GeneID:103909653,Genbank:XM_021470078.1	leucine-rich repeat-containing G-protein coupled receptor 6-like
LOC103909664	0.530768	0.229985	0.83155	3.61567	1.85426	0.921713	1	0	0	0	0.0449293	0	0	GeneID:103909664,Genbank:XM_021469923.1	uncharacterized LOC103909664
LOC103909673	1.89228	1.29368	2.49088	1.92541	0.945167	0.872541	1	0	0	0	0	0.136358	0	GeneID:103909673,Genbank:XM_009296751.3	protein FAM19A4-like
LOC103909690	0	0	0					0	0	0	0	0	0	GeneID:103909690,Genbank:XM_017353768.2	uncharacterized LOC103909690
LOC103909700	0	0	0					0	0	0	0	0	0	GeneID:103909700,Genbank:XM_021470087.1	L-rhamnose-binding lectin CSL3-like
LOC103909714	0	0	0					0	0	0	0	0	0	GeneID:103909714,Genbank:XM_009297088.3	FYVE and coiled-coil domain-containing protein 1-like
LOC103909721	22.8808	16.484	29.2777	1.77613	0.828738	0.278022	1	0.233358	0.514649	0.510109	0.584557	0.413341	0.524948	GeneID:103909721,Genbank:XM_009297123.3	cytochrome P450 2J6-like
LOC103909724	0	0	0					0	0	0	0	0	0	GeneID:103909724,Genbank:XM_021470051.1	T-lymphocyte surface antigen Ly-9-like
LOC103909728	0.599175	0	1.19835	Inf	Inf	0.418412	1	0	0	0	0	0	0.179039	GeneID:103909728,Genbank:XM_021470065.1	uncharacterized LOC103909728
LOC103909734	97.5281	105.562	89.4944	0.847792	-0.238217	0.706765	1	0.183312	0.623189	1.65636	0.418931	0.257579	0.899597	GeneID:103909734,Genbank:XM_021470254.1	E3 ubiquitin-protein ligase HECW1-like
LOC103909745	0	0	0					0	0	0	0	0	0	GeneID:103909745,Genbank:XM_021470292.1	G2/M phase-specific E3 ubiquitin-protein ligase-like
LOC103909757	0	0	0					0	0	0	0	0	0	GeneID:103909757,Genbank:XM_009297453.1	cell wall protein IFF6-like
LOC103909759	0	0	0					0	0	0	0	0	0	GeneID:103909759,Genbank:XM_021470347.1	golgin subfamily A member 6-like protein 22
LOC103909767	0.650042	0.884938	0.415146	0.469124	-1.09196	0.911407	1	0.0146315	0.017846	0.0180577	0	0.0178422	0	GeneID:103909767,Genbank:XM_009297551.3	uncharacterized LOC103909767
LOC103909783	1.35425	1.16284	1.54565	1.3292	0.410562	0.99886	1	0.028016	0.059641	0	0.0309627	0.060046	0.0295553	GeneID:103909783,Genbank:XM_017351351.2	glutamate-rich protein 6-like
LOC103909784	2.10167	1.57489	2.62845	1.66897	0.738956	0.708746	1	0.0055903	0.00622073	0.0247451	0.00644288	0	0.0362662	GeneID:103909784,Genbank:XM_017351343.2	uncharacterized LOC103909784
LOC103909792	749.739	660.419	839.059	1.27049	0.345391	0.565128	1	4.72752	6.18198	7.7552	8.32059	2.8205	6.83283	GeneID:103909792,Genbank:XM_017353896.2	NEDD4-like E3 ubiquitin-protein ligase WWP1
LOC103909796	17.4052	17.4183	17.3922	0.998501	-0.00216481	0.995491	1	0.25166	0.270992	0.137107	0.0860576	0.41869	0.0633995	GeneID:103909796,Genbank:XM_009297685.3	golgin subfamily A member 6-like protein 2
LOC103909804	0.646427	0.277905	1.01495	3.65215	1.86875	0.726932	1	0	0.0441668	0	0.0450767	0	0.0831975	GeneID:103909804,Genbank:XM_009297720.3	cysteinyl leukotriene receptor 2-like
LOC103909805	4.69546	4.98381	4.40711	0.884285	-0.177417	0.982354	1	0.0753745	0.0343215	0.0345266	0.0867144	0.017113	0.047459	GeneID:103909805,Genbank:XM_021470589.1	C5a anaphylatoxin chemotactic receptor 1-like
LOC103909810	108.023	112.691	103.354	0.91714	-0.124787	0.771797	1	0.716972	2.4732	2.94934	1.49544	0.806232	2.02073	GeneID:103909810,Genbank:XM_009297745.3	von Willebrand factor A domain-containing protein 5A-like
LOC103909824	1.0655	0.884938	1.24607	1.40808	0.493733	1	1	0	0.177616	0.118755	0.0608242	0.0587934	0	GeneID:103909824,Genbank:XM_021470779.1	class I histocompatibility antigen, F10 alpha chain-like
LOC103909828	2.73887	4.04764	1.4301	0.353316	-1.50097	0.422036	1	0.0238786	0.0344752	0.020767	0.00708931	0.00685756	0.0134076	GeneID:103909828,Genbank:XM_017354275.2	uncharacterized LOC103909828
LOC103909841	2.36441	3.89727	0.83155	0.213367	-2.22859	0.22426	1	0.0178255	0.0739577	0.0370535	0.00963194	0	0	GeneID:103909841,Genbank:XM_017354280.2	uncharacterized LOC103909841
LOC103909845	0	0	0					0	0	0	0	0	0	GeneID:103909845,Genbank:XM_009297998.2	uncharacterized LOC103909845
LOC103909865	0	0	0					0	0	0	0	0	0	GeneID:103909865,Genbank:XM_017354144.2	uncharacterized LOC103909865
LOC103909866	0	0	0					0	0	0	0	0	0	GeneID:103909866,Genbank:XM_021470553.1	uncharacterized LOC103909866
LOC103909868	0	0	0					0	0	0	0	0	0	GeneID:103909868,Genbank:XM_021470554.1	uncharacterized LOC103909868
LOC103909874	93.4102	88.5122	98.3082	1.11067	0.151436	1	1	0.854494	2.88157	2.54471	1.49619	2.19568	1.0914	GeneID:103909874,Genbank:XM_021470718.1	synaptotagmin-1-like
LOC103909877	0	0	0					0	0	0	0	0	0	GeneID:103909877,Genbank:XM_009298147.2	uncharacterized LOC103909877
LOC103909885	0.114993	0.229985	0	0	#NAME?	1	1	0	0	0.0628773	0	0	0	GeneID:103909885,Genbank:XM_009298202.1	paraneoplastic antigen Ma1 homolog
LOC103910005	48.5148	29.1199	67.9097	2.33207	1.22161	0.0902239	1	0.127736	0.548084	1.04401	1.31413	0.614553	0.930603	GeneID:103910005,Genbank:XM_021470712.1	zinc finger C3H1 domain-containing protein
LOC103910029	0	0	0					0	0	0	0	0	0	GeneID:103910029,Genbank:XM_021481254.1	uncharacterized LOC103910029
LOC103910036	2.43865	2.9165	1.9608	0.672313	-0.572794	0.724187	1	0.00969864	0.0631778	0.0632638	0.0128812	0.0375791	0.011849	GeneID:103910036,Genbank:XM_009298445.3	olfactory receptor 2T2-like
LOC103910042	1.01438	1.19785	0.830921	0.69368	-0.527658	0.855403	1	0	0.0492657	0.194054	0.052131	0.0491647	0	GeneID:103910042,Genbank:XM_009298505.2	transcription factor Sox-14-like
LOC103910054	0	0	0					0	0	0	0	0	0	GeneID:103910054,Genbank:XM_021467216.1	serine/threonine-protein kinase pim-2-like
LOC103910066	0	0	0					0	0	0	0	0	0	GeneID:103910066,Genbank:XM_017357007.2	B- and T-lymphocyte attenuator-like
LOC103910098	245.606	149.329	341.882	2.28946	1.19501	0.479231	1	5.83982	14.8058	9.47228	7.03843	37.8622	4.77801	GeneID:103910098,Genbank:XM_009298697.3	complement C1q-like protein 3
LOC103910101	0	0	0					0	0	0	0	0	0	GeneID:103910101,Genbank:XM_009298721.1	antifreeze protein Maxi-like
LOC103910107	69.9506	46.7572	93.1439	1.99207	0.994271	0.120944	1	0.203902	0.883582	0.878374	0.655047	1.14906	1.09756	GeneID:103910107,Genbank:XM_021467904.1	NACHT, LRR and PYD domains-containing protein 3
LOC103910115	0.149794	0	0.299588	Inf	Inf	0.96539	1	0	0	0	0	0	0	GeneID:103910115,Genbank:XM_009298796.2	uncharacterized LOC103910115
LOC103910120	0	0	0					0	0	0	0	0	0	GeneID:103910120,Genbank:XM_009298833.2	DNA-directed RNA polymerase subunit beta''-like
LOC103910140	17.1229	29.8399	4.40585	0.14765	-2.75975	0.00584534	0.262361	3.37794	2.69035	1.76756	0.320608	0.411548	0.405698	GeneID:103910140,Genbank:XM_009298910.2	CD59 glycoprotein-like
LOC103910141	65.7401	108.402	23.0781	0.212893	-2.2318	0.000353776	0.0314275	5.24257	4.50711	5.45777	1.32106	0.644955	0.703645	GeneID:103910141,Genbank:XM_017352738.2	CD59 glycoprotein-like
LOC103910147	11.4303	17.5561	5.30461	0.302152	-1.72665	0.0848795	1	0.0309035	0.752398	1.05542	0.0914974	0.11717	0.172061	GeneID:103910147,Genbank:XM_009298925.3	neurturin-like
LOC103910150	0.207573	0	0.415146	Inf	Inf	0.965525	1	0	0	0	0	0.00800478	0	GeneID:103910150,Genbank:XM_021468337.1	uncharacterized LOC103910150
LOC103910162	0.877293	0.50789	1.2467	2.45466	1.29552	0.892919	1	0	0	0.0377919	0.0786676	0.0380009	0	GeneID:103910162,Genbank:XM_021472358.1	uncharacterized LOC103910162
LOC103910163	4.65041	1.84949	7.45133	4.02885	2.01037	0.125006	1	0	0.118913	0.0785852	0.206353	0.0795451	0.156027	GeneID:103910163,Genbank:XM_009298999.3	uncharacterized LOC103910163
LOC103910168	0.114993	0.229985	0	0	#NAME?	1	1	0	0	0	0	0	0	GeneID:103910168,Genbank:XM_021471771.1	C-type lectin domain family 4 member E-like
LOC103910169	1.01578	2.03156	0	0	#NAME?	0.23847	1	0	0.0576858	0.0861164	0	0	0	GeneID:103910169,Genbank:XM_021472356.1	uncharacterized LOC103910169
LOC103910188	0.322566	0.229985	0.415146	1.8051	0.852077	1	1	0	0	0.0147418	0	0.0144634	0	GeneID:103910188,Genbank:XM_021474818.1	GTPase IMAP family member 8-like
LOC103910189	9.64507	7.52912	11.761	1.56207	0.643461	0.836723	1	0.00958117	0.0407802	0.0934703	0	0.116075	0.0276086	GeneID:103910189,Genbank:XM_017354893.2	interferon-induced very large GTPase 1-like
LOC103910196	15.8106	26.9641	4.65709	0.172714	-2.53354	0.0281661	0.709674	0.256898	0.778093	2.00366	0.0317846	0.0919437	0.29687	GeneID:103910196,Genbank:XM_017354700.2	uncharacterized LOC103910196
LOC103910200	1.39561	1.36113	1.4301	1.05067	0.0713064	1	1	0.0356485	0	0	0.0145999	0.0142099	0.0274747	GeneID:103910200,Genbank:XM_021472112.1	sterile alpha motif domain-containing protein 9-like
LOC103910210	0.114993	0.229985	0	0	#NAME?	1	1	0	0	0	0	0	0	GeneID:103910210,Genbank:XM_009299197.3	uncharacterized LOC103910210
LOC103910211	1.54154	3.08309	0	0	#NAME?	0.123569	1	0.102064	0	0.0683829	0	0	0	GeneID:103910211,Genbank:XM_009299203.3	uncharacterized LOC103910211
LOC103910213	0	0	0					0	0	0	0	0	0	GeneID:103910213,Genbank:XM_021472198.1	dynein heavy chain-like
LOC103910220	0.138952	0.277905	0	0	#NAME?	1	1	0	0.0192194	0	0	0	0	GeneID:103910220,Genbank:XM_021473218.1	uncharacterized LOC103910220
LOC103910221	31.217	62.1344	0.299588	0.00482161	-7.69627	1.81e-11	2.92e-08	0.384912	0.88329	0.898713	0	0	0.0102257	GeneID:103910221,Genbank:XM_009299235.3	uncharacterized LOC103910221
LOC103910251	21.0181	15.1553	26.881	1.7737	0.826766	0.295266	1	0.45971	0.767958	0.702338	0.942078	0.715963	0.88839	GeneID:103910251,Genbank:XM_017355240.2	intestine-specific homeobox-like
LOC103910256	7.93799	14.0307	1.84524	0.131514	-2.92671	0.0083802	0.331952	0.0704588	0.10038	0.137859	0.00652629	0.0125861	0.0122672	GeneID:103910256,Genbank:XM_017354775.2	uncharacterized LOC103910256
LOC103910264	1.03958	0.833714	1.24544	1.49384	0.579029	1	1	0	0.14022	0	0	0.141905	0	GeneID:103910264,Genbank:XM_021475294.1	stonustoxin subunit alpha-like
LOC103910274	267.422	244.219	290.625	1.19002	0.250986	0.607518	1	1.28508	1.52713	2.5792	1.76053	0.934364	2.49846	GeneID:103910274,Genbank:XM_009299583.3	nucleus accumbens-associated protein 1-like
LOC103910304	0	0	0					0	0	0	0	0	0	GeneID:103910304,Genbank:XM_021474696.1	uncharacterized LOC103910304
LOC103910319	1.03793	1.36113	0.714733	0.525103	-0.929329	0.95901	1	0.0590481	0	0.0261141	0	0.0258726	0.0243011	GeneID:103910319,Genbank:XM_009299724.3	G-protein coupled receptor 183-like
LOC103910320	0.868456	0.607034	1.12988	1.86131	0.89632	0.892601	1	0.0560201	0	0.0645998	0	0.129205	0.0631673	GeneID:103910320,Genbank:XM_009299726.2	mas-related G-protein coupled receptor member X1-like
LOC103910339	0	0	0					0	0	0	0	0	0	GeneID:103910339,Genbank:XM_009299820.2	zinc-activated ligand-gated ion channel-like
LOC103910342	0.761671	0.277905	1.24544	4.48153	2.16399	0.717705	1	0	0	0	0	0.0752252	0	GeneID:103910342,Genbank:XM_009299839.3	neuronal acetylcholine receptor subunit alpha-5-like
LOC103910348	0.114993	0.229985	0	0	#NAME?	1	1	0	0	0.0240592	0	0	0	GeneID:103910348,Genbank:XM_017354688.1	uncharacterized LOC103910348
LOC103910356	0.207888	0	0.415775	Inf	Inf	0.965526	1	0	0	0	0.0883013	0	0	GeneID:103910356,Genbank:XM_021477337.1	uncharacterized LOC103910356
LOC103910381	0.645131	0.45997	0.830292	1.8051	0.852077	1	1	0	0	0.141766	0	0	0	GeneID:103910381,Genbank:XM_017355453.2	clathrin coat assembly protein AP180-like
LOC103910397	1.01825	0.607034	1.42947	2.35484	1.23563	0.726828	1	0	0	0.0116917	0	0	0.0109595	GeneID:103910397,Genbank:XM_017355251.2	sterile alpha motif domain-containing protein 3-like
LOC103910408	0.207573	0	0.415146	Inf	Inf	0.965525	1	0	0	0	0	0	0	GeneID:103910408,Genbank:XM_021475161.1	lymphocyte antigen 75-like
LOC103910448	3.26098	5.27463	1.24733	0.236477	-2.08023	0.194924	1	0.0629012	0.126101	0.0182913	0.0180467	0	0	GeneID:103910448,Genbank:XM_009300322.3	plexin-C1-like
LOC103910452	2.83097	1.44075	4.22119	2.92986	1.55083	0.378698	1	0.0326045	0.118407	0.0390421	0.0804475	0.241401	0.111073	GeneID:103910452,Genbank:XM_017355315.2	sialic acid-binding Ig-like lectin 7
LOC103910459	13.3652	12.8012	13.9291	1.08811	0.121827	0.872496	1	0.236361	0.289172	0.378639	0.0294927	0.403715	0.334693	GeneID:103910459,Genbank:XM_017355471.2	NACHT, LRR and PYD domains-containing protein 12-like
LOC103910465	22.8206	22.9425	22.6987	0.989375	-0.0154113	0.878477	1	0.213496	1.30184	0.822485	0.218475	1.00234	0.291839	GeneID:103910465,Genbank:NM_001328702.1	gastrula zinc finger protein XlCGF8.2DB-like
LOC103910467	1.25222	2.50445	0	0	#NAME?	0.17462	1	0.0204559	0.112701	0.0452543	0	0.0223899	0	GeneID:103910467,Genbank:XM_009300475.3	protein NLRC3-like
LOC103910470	4.02025	3.14979	4.89072	1.55271	0.634793	0.677796	1	0	0.0304696	0.216682	0.157971	0	0.212808	GeneID:103910470,Genbank:XM_021475180.1	gastrula zinc finger protein XlCGF57.1-like
LOC103910472	145.981	135.086	156.875	1.16129	0.215732	0.861045	1	0.72628	2.82802	3.82979	1.22221	2.91636	2.23169	GeneID:103910472,Genbank:XM_021475447.1	gastrula zinc finger protein XlCGF57.1-like
LOC103910498	6.97306	4.67346	9.27267	1.98411	0.988494	0.465461	1	0.0199247	0.0791469	0.0793296	0.0617943	0.197655	0.0995351	GeneID:103910498,Genbank:XM_017355482.2	protein NLRC3-like
LOC103910510	1.93019	2.1307	1.72968	0.81179	-0.300821	0.978572	1	0.020063	0.0649325	0.108255	0.044517	0.0216284	0.0635957	GeneID:103910510,Genbank:XM_017355328.2	protein NLRC3-like
LOC103910514	2.79189	2.37691	3.20687	1.34917	0.432077	0.903548	1	0.0297612	0.0464907	0.0462864	0.063965	0.0310138	0.0153224	GeneID:103910514,Genbank:XM_017355327.2	NACHT, LRR and PYD domains-containing protein 3-like
LOC103910520	0.264786	0.229985	0.299588	1.30264	0.381436	1	1	0	0	0	0	0	0.0471767	GeneID:103910520,Genbank:XM_017355337.1	stonustoxin subunit alpha-like
LOC103910524	1.49134	1.8528	1.12988	0.609823	-0.713537	0.800802	1	0.0212599	0	0.0254008	0	0.0251769	0	GeneID:103910524,Genbank:XM_017355440.2	gastrula zinc finger protein XlCGF7.1-like
LOC103910528	0.253945	0.50789	0	0	#NAME?	0.861077	1	0	0.0361307	0.0368202	0	0	0	GeneID:103910528,Genbank:XM_009300505.3	gastrula zinc finger protein XlCGF57.1-like
LOC103910566	1.05223	1.80488	0.299588	0.165988	-2.59085	0.495897	1	0.00872246	0.00816778	0.0401435	0	0	0.00824716	GeneID:103910566,Genbank:XM_021475427.1	uncharacterized LOC103910566
LOC103910575	0	0	0					0	0	0	0	0	0	GeneID:103910575,Genbank:XM_021475511.1	PWWP domain-containing protein MUM1L1-like
[truncated: 23,504 more rows]
